# Supplementary material for: Seed production system and adaptability of okra (Abelmoschus esculentus L.) cultivars in Buea, Cameroon
Source: PLoS One. 2022 Dec 14;17(12):e0278771. doi: 10.1371/journal.pone.0278771 (PMC9750019; doi:10.1371/journal.pone.0278771)
Supplement: S1 File — (XLSX) [file pone.0278771.s001.xlsx]

## Sheet: Caffeier
Block	Plants	Treatment	Plant Ht1	Plant Ht2	Plant Ht3	Plant Ht4	Leaf No1	Leaf No2	Leaf No3	Leaf No4	StemGirth1	StemGirth2	StemGirth3	StemGirth4	lf radius1	lf radius2	lf radius3	lf radius4	No bran1	No bran2	No bran3	Pods1	Pods2	Pods3	Pods4	pod lgth1	pod lgth2	pod lgth3	pod lgth4	pod wid1podwid2	pod wid2	pod wid3	pod wid4	Incidence6	Incidence7	Incidence8	severity6	severity7	severity8
1	1	Caffeier	2.5	3	8	13	4	7	6	9	1.5	2	2.5	2.8	1.2	2.9	5	6	1	2	4	1	2	2	3	5.5	5	5	5	3	3	3	3
1	2	Caffeier	1.8	2.5	7	12	3	6	6	10	1.5	2	2.5	2.8	1	2.5	4.5	5	1	2	4	3	3	3	2	5	5	5	5	2.5	3	3	3
1	3	Caffeier	1	2.2	5	11	3	4	6	9	1.3	1.6	2.3	3	1	1.5	3	5	2	3	6	2	4	3	4	5	5	4	4	3	3	3	3
1	4	Caffeier	1	2	5	10	3	3	5	8	1.3	1.6	2.3	3	1	1.3	3.8	4.8	2	3	6	2	4	2	2	5.5	5.5	4	5	3	3	3	3
1	5	Caffeier	2	2.1	5.5	10.5	4	5	7	11	2	1.7	2.5	3	1.8	3	4	6	0	2	4	1	4	3	3	5	5	5	5	3	3	3	3
1	6	Caffeier	2	2.1	5.5	10.5	4	5	8	10	2	1.7	2.5	3	1.8	3	4	6.1	1	2	4	1	3	3	3	5	5	5	4	3	3.5	3	3
1	7	Caffeier	3	4.8	7	29	4	7	9	17	1.5	2	3	4.8	1.7	4	9	11	0	1	3	1	3	4	3	5	5	4.5	4	3	3.5	3	3
1	8	Caffeier	1.3	2.5	10	22	3	4	7	12	1.2	1.5	3	3.5	0.9	1.8	8	11	1	2	4	1	2	3	3	5	5.5	5.5	5.5	3	3	3	3
1	9	Caffeier	3.2	6	21	23	5	7	7	12	1.5	2.3	5	6	1.6	4.5	7	12	1	2	4	3	3	3	3	5	5	5.5	5.5	3	3	3	3
1	10	Caffeier	3	6	20	22	4	7	10	11	1.4	1.7	5	6	2.2	4.2	10	13	1	2	4	1	3	2	3	5	5	4.5	5.5	3	3	3	3
1	11	Caffeier	2	3	9	21	4	5	8	10	2.2	1.6	5	6	1.6	3	9.5	10	2	3	6	2	3	3	3	5	5.5	5	5	3	3	3	3
1	12	Caffeier	2	3	10	22	4	6	8	11	2.2	1.6	5	6.2	2	3	9.5	10	1	3	7	2	2	3	3	5	5	5	5	3	3	3	3
Mean			2.06667	3.26667	9.41667	17.1667	3.75	5.5	7.25	10.8333	1.63333	1.775	3.38333	4.175	1.48333	2.89167	6.44167	8.325	1.08333	2.25	4.66667	1.66667	3	2.83333	2.91667	5.08333	5.125	4.83333	4.875	2.95833	3.08333	3	3	0
2	1	Caffeier	2.5	4.5	18	20	4	7	7	13	1.9	2.5	3.5	4	2	4	8.4	6	2	4	5	3	2	3	3	5	6	5	5	3	3.5	3	3
2	2	Caffeier	2.8	4.5	19	21	4	7	7	13	1.7	2.5	3.5	4	1.7	3.8	9	5	2	4	6	2	3	3	3	5	5	5	5	3	3.5	3	3
2	3	Caffeier	3	5.8	24	43	4	8	11	12	2	3	5	6	2	3.7	12.8	5	2	4	5	2	2	2	2	5	5	5	5	3	3.5	3	3
2	4	Caffeier	2.2	3	24	33	3	5	11	11	1.1	3	5	6	1.1	3.3	12.8	4.8	1	3	5	3	2	3	3	5	5	5	5.5	3	3	3	3
2	5	Caffeier	2	2.5	11	25	3	6	8	11	1.5	1.8	4	4	1.5	3.5	8	6	2	4	6	3	3	3	3	5	5.5	5	5.5	3	3	3	3
2	6	Caffeier	2	2.3	9.5	24	3	6	7	12	1.5	1.8	3.5	4	1.5	3.5	6	6.1	1	3	4	3	3	2	3	5.5	5.5	5	5	3	3.5	3.5	3
2	7	Caffeier	2	2.3	8	20	4	5	7	10	1.7	1.5	4	5	1.7	3.3	8	11	2	3	5	2	2	5	4	5.5	5	5.5	5	3	3	3.5	3
2	8	Caffeier	2	2.5	11	22	2	6	7	9	1.1	1.4	4	5	1.1	2.6	6	11	2	4	7	2	2	5	4	5	5	5	5	3	3	3	3
2	9	Caffeier	1.5	1.5	9	23	4	4	5	10	1.5	2.3	2.5	3	1.7	2.3	6	12	2	4	7	2	3	4	4	5	6	5.5	5.5	3	3	3	3
2	10	Caffeier	1.5	1.5	9	24	3	5	6	13	1.5	2.3	2.5	3	1.1	2.6	4.5	13	2	4	4	4	4	5	5	5	5.5	5	4.5	3	3	3	3
2	11	Caffeier	2	3	12	20	4	6	8	12	2	1.5	3	4	1.7	3.5	7.5	10	3	5	4	4	4	5	5	4	5	5	5	3	3	3	3
2	12	Caffeier	1.5	3	12	20	3	6	8	12	1.7	1.5	3	4	1.1	3.5	7.5	10	3	4	4	5	5	5	5	4	5	5	5	3	3	3	3
Mean			2.08333	3.03333	13.875	24.5833	3.41667	5.91667	7.66667	11.5	1.6	2.09167	3.625	4.33333	1.51667	3.3	8.04167	8.325	2	3.83333	5.16667	2.91667	2.91667	3.75	3.66667	4.91667	5.29167	5.08333	5.08333	3	3.16667	3.08333	3
3	1	Caffeier	2.5	6.2	8	14	4	6	6	9	1.5	1.9	2.5	3	1.9	5.9	5	6	3	5	7	2	3	3	3	5	4	5	5	3	3	3	3
3	2	Caffeier	3	6.2	8	15	3	4	8	9	1	1.9	2.5	3	1.2	4.4	5.5	7	3	4	5	2	3	3	3	5	4	5	5	3	3	3	3
3	3	Caffeier	3	6.3	8	14	4	5	6	9	1.2	1.7	2.5	3	2.1	4.5	5.5	7	2	3	4	2	2	2	2	5	5	5	5	3	3	3	3
3	4	Caffeier	2.5	5.7	7	15	3	6	5	8	0.9	1.7	2.8	3.2	1.3	4.3	7	10	2	3	5	3	2	3	3	5	5	5	5	3	3	3	3
3	5	Caffeier	3	4.8	16	20	4	5	7	7	2	2	3	4	2.5	4.7	9	10	1	2	3	3	2	2	2	5	5	5	5	3	3.5	3	3
3	6	Caffeier	3	5	18	22	4	6	8	9	2	2	2.8	3.2	2.6	5.2	9	9	1	2	3	2	2	2	2	5	5	5	5	3	3.5	3.5	3
3	7	Caffeier	3	3	16	19	5	5	9	9	1.3	1.6	3	4	1.7	2.8	7	8.5	3	4	6	3	3	3	3	5	4	4	5	3	3	3	3
3	8	Caffeier	1	3.3	14	22	2	5	7	8	1.3	1.6	3	4	1.2	2	7.5	10	2	5	6	2	3	3	3	5.5	5	4	5	3	3	3	3
3	9	Caffeier	2	3.4	16	23	3	5	9	8	1.1	1.6	3.5	4.2	1.3	2.2	9.5	12	2	4	5	2	4	3	3	5	5	5	5	3	3	3	3
3	10	Caffeier	2	4	16	23	3	5	10	7	1.4	1.6	3.5	4.2	1.2	2.9	9	8	2	4	5	3	4	4	4	5	5	4	5	3	3	3	3
3	11	Caffeier	2	7.5	22	25	4	8	14	7	1.4	1.7	4	5	2.1	4.9	7	10	2	3	4	3	4	4	4	5.5	5	5	5	3	3	3	3
3	12	Caffeier	2	4.3	20	25	4	5	9	8	1	1.7	3	4	1.1	4.3	9.5	11	3	5	7	2	3	3	3	5	5	5	5	3	3	3	3
Mean			2.41667	4.975	14.0833	19.75	3.58333	5.41667	8.16667	8.16667	1.34167	1.75	3.00833	3.73333	1.68333	4.00833	7.54167	9.04167	2.16667	3.66667	5	2.41667	2.91667	2.91667	2.91667	5.08333	4.75	4.75	5	3	3.08333	3.04167	3

## Sheet: Sheet2
	PLANT HEIGHT						LEAF NUMBER						STEM GIRTH						LEAF RADIUS						NUMBER OF BRANCHES
	ph21DAP	ph36DAP	ph51DAP	ph66DAP			lf21DAP	lf36DAP	lf51DAP	lf66DAP			StG21DAP	StG36DAP	StG51DAP	StG66DAP			lrd21DAP	lrd36DAP	lrd51DAP	lrd66DAP			Br36DAP	Br51DAP	Br66DAP
Caffeier	2.06667	3.26667	9.41667	17.1667		Caffeier	3.75	5.5	7.25	10.8333		Caffeier	1.63333	1.775	3.38333	4.175		Caffeier	1.48333	2.89167	6.44167	8.325		Caffeier	1.08333	2.25	4.66667
Caffeier	2.08333	3.03333	13.875	24.5833		Caffeier	3.41667	5.91667	7.66667	11.5		Caffeier	1.6	2.09167	3.625	4.33333		Caffeier	1.51667	3.3	8.04167	8.325		Caffeier	2	3.83333	5.16667
Caffeier	2.41667	4.975	14.0833	19.75		Caffeier	3.58333	5.41667	8.16667	8.16667		Caffeier	1.34167	1.75	3.00833	3.73333		Caffeier	1.68333	4.00833	7.54167	9.04167		Caffeier	2.16667	3.66667	5
	ph21DAP	ph36DAP	ph51DAP	ph66DAP
F1 Comet	8.125	12.375	36.6667	59.5			lf21DAP	lf36DAP	lf51DAP	lf66DAP			StG21DAP	StG36DAP	StG51DAP	StG66DAP			lrd21DAP	lrd36DAP	lrd51DAP	lrd66DAP			Br36DAP	Br51DAP	Br66DAP
F1 Comet	7.375	13.0917	34.9167	65.9167		F1 Comet	4.58333	7.33333	8	12.1667		F1 Comet	1.59167	2.03333	3.93333	4.78333		F1 Comet	2.73333	5.84167	11.0417	12.0417		F1 Comet	1.75	2.5	3.08333
F1 Comet	9.79167	20.025	55.9167	67.6667		F1 Comet	4.25	6.33333	9.33333	12.3333		F1 Comet	1.4	2.41667	3.575	4.29167		F1 Comet	2.45833	6.69167	8.25833	11.0833		F1 Comet	2	2.75	3.5
						F1 Comet	5.16667	6.75	12.4167	15		F1 Comet	1.71667	3.18333	4.25	5.08333		F1 Comet	4.05	10.2	12.125	14.0833		F1 Comet	1.5	2.5	3.08333
	ph21DAP	ph36DAP	ph51DAP	ph66DAP
Yellen	5	7.75	20.75	34.0833			lf21DAP	lf36DAP	lf51DAP	lf66DAP			StG21DAP	StG36DAP	StG51DAP	StG66DAP			lrd21DAP	lrd36DAP	lrd51DAP	lrd66DAP			Br36DAP	Br51DAP	Br66DAP
Yellen	4.625	8.55833	20.4167	32.0833		Yellen	4.58333	6.58333	8.58333	14.3333		Yellen	1.61667	2.01667	4.05833	4.68333		Yellen	2.825	5.34167	11.7667	16		Yellen	2.41667	3.5	5.5
Yellen	5.25	10.0333	25.0833	32.6667		Yellen	4.41667	6.41667	7.91667	13.25		Yellen	1.5	2.46667	3.33333	4.06667		Yellen	2.15833	6.36667	10.5083	16.9167		Yellen	2.5	4	5.66667
						Yellen	4.33333	6.25	11.75	12.6667		Yellen	1.55	2.35833	4.1	5.04167		Yellen	3.23333	6.925	12.25	14.5		Yellen	2.5	4	5.75
	ph21DAP	ph36DAP	ph51DAP	ph66DAP
Longbec	2.69	7.8	18.5	23.6			lf21DAP	lf36DAP	lf51DAP	lf66DAP			StG21DAP	StG36DAP	StG51DAP	StG66DAP			lrd21DAP	lrd36DAP	lrd51DAP	lrd66DAP			Br36DAP	Br51DAP	Br66DAP
Longbec	2.85833	6.75	17.375	23.4167		Longbec	2.8	5.4	6.9	9		Longbec	1.31	2.19	2.81	3.15		Longbec	2.29	5.8	6.46	8.9		Longbec	0.7	1.6	3.6
Longbec	5.28333	7.375	18.0417	23.6667		Longbec	2.75	5.08333	8.58333	10.8333		Longbec	1.19167	2.19167	2.64167	3.14167		Longbec	2.20833	6.26667	7.125	9.25		Longbec	0.583333	1.58333	2.75
						Longbec	3.75	5.41667	7.16667	9.25		Longbec	1.36667	2.40833	2.675	3.05833		Longbec	2.525	6.13333	7.875	10.3333		Longbec	1	2	2.66667
	ph21DAP	ph36DAP	ph51DAP	ph66DAP
Clemson	5.49167	9.79167	20.0833	34.9167			lf21DAP	lf36DAP	lf51DAP	lf66DAP			StG21DAP	StG36DAP	StG51DAP	StG66DAP			lrd21DAP	lrd36DAP	lrd51DAP	lrd66DAP			Br36DAP	Br51DAP	Br66DAP
Clemson	5.24167	9.98333	26.3333	36.8333		Clemson	4.25	6.16667	5.66667	5.41667		Clemson	1.40833	2.00833	3.025	3.70833		Clemson	2.10833	5.00833	7.8	10.25		Clemson	0.583333	1.58333	2.41667
Clemson	9.54167	18.975	39.5	44.0833		Clemson	4.41667	6.5	7.41667	9.66667		Clemson	1.30833	2.03333	4	4.75		Clemson	2.03333	5.88333	10.525	12.3333		Clemson	1.16667	2	2.66667
						Clemson	4.5	6.75	7.41667	5.33333		Clemson	1.28333	2.65	4.125	5.08333		Clemson	3.10833	8.7	12.2083	13.4167		Clemson	0.916667	1.75	2.66667
	ph21DAP	ph36DAP	ph51DAP	ph66DAP
Landrace	2.98333	4.83333	15.25	28			lf21DAP	lf36DAP	lf51DAP	lf66DAP			StG21DAP	StG36DAP	StG51DAP	StG66DAP			lrd21DAP	lrd36DAP	lrd51DAP	lrd66DAP			Br36DAP	Br51DAP	Br66DAP
Landrace	7.66667	14.275	42.2917	48.1667		Landrace	4.08333	5.33333	6	9.25		Landrace	1.16667	1.575	2.55	3.04167		Landrace	1.3	2.98333	6.31667	8.35833		Landrace	1.66667	3.16667	4.16667
Landrace	6.375	14.2583	38.9167	50.5833		Landrace	5	7.41667	10.5833	12.25		Landrace	1.61667	3.58333	4.91667	5.5		Landrace	3.43333	9.975	13	15.125		Landrace	1.5	2.33333	3.16667
						Landrace	4.91667	5.91667	8.5	12.3333		Landrace	1.69167	2.79167	3.66667	4.58333		Landrace	3.21667	8.01667	10.25	12.25		Landrace	1.5	2.41667	4.25
	ph21DAP	ph36DAP	ph51DAP	ph66DAP
Kirikou	3.79167	6.20833	15.5	21.3333			lf21DAP	lf36DAP	lf51DAP	lf66DAP			StG21DAP	StG36DAP	StG51DAP	StG66DAP			lrd21DAP	lrd36DAP	lrd51DAP	lrd66DAP			Br36DAP	Br51DAP	Br66DAP
Kirikou	6.11667	12.1167	33.8333	37.5833		Kirikou	3.33333	5.58333	6.5	7.58333		Kirikou	1.13333	1.86667	3.3	4.16667		Kirikou	1.39167	3.75	7.65833	11.0833		Kirikou	2.5	4	5.25
Kirikou	6.58333	14.9	38.75	52.3333		Kirikou	4.5	7.16667	10.25	12.1667		Kirikou	1.56667	2.88333	4.93333	5.66667		Kirikou	3.7	8.9	14.375	17.0833		Kirikou	2.41667	4.08333	5.75
						Kirikou	4.33333	6.5	12.5833	13.5		Kirikou	1.43333	2.64167	4.16667	5.16667		Kirikou	3.55833	8.23333	14	15.8333		Kirikou	2.5	3.83333	5
	ph21DAP	ph36DAP	ph51DAP	ph66DAP
Nain	2.525	4.54167	9	14.75			lf21DAP	lf36DAP	lf51DAP	lf66DAP			StG21DAP	StG36DAP	StG51DAP	StG66DAP			lrd21DAP	lrd36DAP	lrd51DAP	lrd66DAP			Br36DAP	Br51DAP	Br66DAP
Nain	2.6	5.14167	11.0833	16.0833		Nain	3.08333	5.83333	6.83333	8.5		Nain	1.35833	1.8	2.75833	3.125		Nain	2.39167	3.375	5.575	7.91667		Nain	1.41667	2.33333	3
Nain	3.125	5.325	12.75	17.9167		Nain	3.58333	5.5	8.25	10.3333		Nain	1.225	1.8	3.04167	3.45		Nain	2.1	4.3	6.04167	8.5		Nain	0.916667	2.08333	3.5
						Nain	4.58333	4.91667	8.25	10.25		Nain	1.31667	1.74167	2.99167	3.375		Nain	2.31667	7.78333	7.08333	9.25		Nain

## Sheet: Sheet5
	NUMBER OF CAPSULES						CAPSULE LENGTH						CAPSULE WIDTH
	Ca21DAP	Ca36DAP	Ca51DAP	Ca66DAP			Cl21DAP	Cl36DAP	Cl51DAP	Cl66DAP			Cw21DAP	Cw36DAP	Cw51DAP	Cw66DAP
Caffeier	1.66667	3	2.83333	2.91667		Caffeier	5.08333	5.125	4.83333	4.875		Caffeier	2.95833	3.08333	3	3
Caffeier	2.91667	2.91667	3.75	3.66667		Caffeier	4.91667	5.29167	5.08333	5.08333		Caffeier	3	3.16667	3.08333	3
Caffeier	2.41667	2.91667	2.91667	2.91667		Caffeier	5.08333	4.75	4.75	5		Caffeier	3	3.08333	3.04167	3
	Ca21DAP	Ca36DAP	Ca51DAP	Ca66DAP			Cl21DAP	Cl36DAP	Cl51DAP	Cl66DAP			Cw21DAP	Cw36DAP	Cw51DAP	Cw66DAP
F1 Comet	1.83333	2.33333	1.91667	3		F1 Comet	19.6667	20	19.1667	19.6667		F1 Comet	3.125	3	3.04167	3
F1 Comet	2.5	3.16667	3.25	3.83333		F1 Comet	20	20	19.1667	20		F1 Comet	3	3	3.08333	3.04167
F1 Comet	2.5	2.91667	3.33333	2.91667		F1 Comet	19.6667	20	19	19.5		F1 Comet	3	3.125	3	3.08333
	Ca21DAP	Ca36DAP	Ca51DAP	Ca66DAP			Cl21DAP	Cl36DAP	Cl51DAP	Cl66DAP			Cw21DAP	Cw36DAP	Cw51DAP	Cw66DAP
Yellen	3.33333	3.25	3.41667	3.41667		Yellen	6.175	5.95833	5.66667	6		Yellen	3.75	3.70833	3.875	3.78333
Yellen	2.41667	2.58333	2.66667	3		Yellen	5.95833	5.91667	5.91667	5.875		Yellen	4	3.83333	3.86667	3.79167
Yellen	3.08333	3.25	3.16667	3.33333		Yellen	5.95833	5.875	5.95833	6.04167		Yellen	3.83333	3.91667	3.83333	3.875
	Ca21DAP	Ca36DAP	Ca51DAP	Ca66DAP			Cl21DAP	Cl36DAP	Cl51DAP	Cl66DAP			Cw21DAP	Cw36DAP	Cw51DAP	Cw66DAP
Longbec	0.6	1	0.9	0.8		Longbec	5.05	8.2	7.3	6.5		Longbec	1.5	2.25	2	1.85
Longbec	0.666667	0.833333	1	1		Longbec	5.375	6.75	8.20833	8.10833		Longbec	1.45833	1.83333	2.45833	2.375
Longbec	0.666667	1.08333	1.25	1.16667		Longbec	5.33333	6.08333	8	8		Longbec	1.58333	1.75	2.41667	2.29167
	Ca21DAP	Ca36DAP	Ca51DAP	Ca66DAP			Cl21DAP	Cl36DAP	Cl51DAP	Cl66DAP			Cw21DAP	Cw36DAP	Cw51DAP	Cw66DAP
Clemson	1.58333	1.41667	1.41667	1.66667		Clemson	6.5	7.04167	6.75	6.5		Clemson	4.29167	4.08333	4.08333	4.125
Clemson	1.41667	1.58333	1.5	1.33333		Clemson	6.41667	6.45833	6.5	6.04167		Clemson	4.08333	4	4.25	4
Clemson	1.25	1.41667	1.5	1.66667		Clemson	6	6.16667	6.125	6.13333		Clemson	4	4.125	4.04167	4.04167
	Ca21DAP	Ca36DAP	Ca51DAP	Ca66DAP			Cl21DAP	Cl36DAP	Cl51DAP	Cl66DAP			Cw21DAP	Cw36DAP	Cw51DAP	Cw66DAP
Landrace	2.08333	3.25	2	2.16667		Landrace	11.8333	11.5833	12.0833	12.0833		Landrace	5.45833	5.5	5.58333	5.875
Landrace	3.25	2.08333	3.16667	3.08333		Landrace	12.25	12.4167	12.1667	12.5833		Landrace	6.25	6.5	6.5	6.33333
Landrace	3.25	3.08333	3.58333	3.66667		Landrace	12.3333	12.1667	12.5	12.4167		Landrace	6.41667	6.5	6.33333	6.375
	Ca21DAP	Ca36DAP	Ca51DAP	Ca66DAP			Cl21DAP	Cl36DAP	Cl51DAP	Cl66DAP			Cw21DAP	Cw36DAP	Cw51DAP	Cw66DAP
Kirikou	3.25	3.75	3.25	3		Kirikou	7.20833	7.23333	7.625	7.16667		Kirikou	4.58333	4.45833	4.5	4.625
Kirikou	3.83333	3.25	3.33333	3.5		Kirikou	7.29167	6.75	6.41667	6.66667		Kirikou	4.41667	4.25	4.25	4.08333
Kirikou	3.75	3.75	3.75	3.66667		Kirikou	6.58333	6.66667	6.75	6.45833		Kirikou	4.125	4.16667	4.125	4.125
	Ca21DAP	Ca36DAP	Ca51DAP	Ca66DAP			Cl21DAP	Cl36DAP	Cl51DAP	Cl66DAP			Cw21DAP	Cw36DAP	Cw51DAP	Cw66DAP
Nain	0	0	0	0		Nain	0	0	0	0		Nain	0	0	0	0
Nain	0	0	0	0		Nain	0	0	0	0		Nain	0	0	0	0
Nain	0	0	0	0		Nain	0	0	0	0		Nain	0	0	0	0

## Sheet: Commet
Block	Plants	Treatment	Plant Ht1	Plant Ht2	Plant Ht3	Plant Ht4	Leaf No1	Leaf No2	Leaf No3	Leaf No4	StemGirth1	StemGirth2	StemGirth3	StemGirth4	lf radius1	lf radius2	lf radius3	lf radius4	No Bran1	No Bran2	No Bran3	Pods1	Pods2	Pods3	Pods4	pod lgth1	pod lgth2	pod lgth3	pod lgth4	pod wid1	pod wid2	pod3	pod wid4	Incidence6	Incidence7	Incidence8	severity6	severity7	severity8
1	1	F1 Comet	7	8	16	23	4	6	7	8	1.5	1.9	3.4	4	1.4	2.6	6	8.5	2	3	3	3	2	3	4	20	20	20	20	3	3	3	3
1	2	F1 Comet	7	8	16	23	5	6	7	8	1.5	1.9	3.4	4	1.4	2	6	8.5	2	3	3	2	2	2	2	20	20	20	20	3	3	3	3
1	3	F1 Comet	6	10	32	63	4	7	9	14	1.6	1.8	3.5	4.5	2.5	6	11.5	15	2	3	3	2	3	2	3	20	20	20	20	3	3	3	3
1	4	F1 Comet	6	10.5	36	46	4	5	9	15	1.6	1.8	3.5	4.5	1.9	7	11.5	12	2	3	3	2	2	2	3	20	20	20	20	3.5	3	3	3
1	5	F1 Comet	8	11.5	40	70	5	9	8	14	1.6	2.2	4	5	3.1	8.5	13	10	2	3	3	1	1	1	4	20	20	20	20	3.5	3	3	3
1	6	F1 Comet	8	10	37	75	5	9	8	12	1.6	2	4	5.2	3.2	5	9.5	10	1	2	2	2	2	2	2	18	20	20	20	3.5	3	3.5	3
1	7	F1 Comet	8.5	13	41	66	5	7	8	14	1.4	1.8	3.9	5	3	7	11	12.5	1	1	2	2	2	1	2	18	20	20	20	3	3	3	3
1	8	F1 Comet	8	13.5	39	62	5	8	9	12	1.3	2	4	5	2.9	7.5	13	11	1	1	2	2	2	1	3	20	20	18	20	3	3	3	3
1	9	F1 Comet	10	16	49	89	5	9	9	10	1.9	2.3	4.2	5.2	3.4	6	14	13	2	2	4	1	3	2	3	20	20	18	18	3	3	3	3
1	10	F1 Comet	10	17	46	73	4	10	8	11	1.9	2.3	4.7	5	3.4	6.5	11	15	2	3	4	2	3	2	4	20	20	18	18	3	3	3	3
1	11	F1 Comet	10	16	43	61	5	6	7	14	1.6	2.2	4.5	5	3.6	7	14	15	2	3	4	1	3	2	4	20	20	18	20	3	3	3	3
1	12	F1 Comet	9	15	45	63	4	6	7	14	1.6	2.2	4.1	5	3	5	12	14	2	3	4	2	3	3	2	20	20	18	20	3	3	3	3
Mean			8.125	12.375	36.6667	59.5	4.58333	7.33333	8	12.1667	1.59167	2.03333	3.93333	4.78333	2.73333	5.84167	11.0417	12.0417	1.75	2.5	3.08333	1.83333	2.33333	1.91667	3	19.6667	20	19.1667	19.6667	3.125	3	3.04167	3
2	1	F1 Comet	7	10.5	20	42	5	4	5	6	1.5	2	3	3.5	2.1	4.8	4	9	1	2	3	3	3	4	3	20	20	20	20	3	3	3	3
2	2	F1 Comet	6.5	10.2	20	42	4	6	5	6	1.5	2	3	3.5	1.9	4.5	4.1	9	2	3	3	3	3	3	3	20	20	20	20	3	3	3	3
2	3	F1 Comet	7	11.2	31	43	5	7	8	8	1.3	2.3	3.5	4	1.9	7.9	7	11	2	3	3	2	4	3	4	20	20	20	20	3	3	3	3
2	4	F1 Comet	5	7.3	19	29	4	7	6	11	1.3	2.3	3	3.5	2.1	4.9	6	10	2	3	3	2	3	3	4	20	20	18	20	3	3	3	3
2	5	F1 Comet	6.5	8.3	19	86	4	5	8	16	1.3	1.6	2.5	3	1.6	2.3	6	10	2	3	4	2	4	3	4	20	20	18	20	3	3	3.5	3
2	6	F1 Comet	6	8.8	18	80	4	6	7	12	1.3	1.6	2.5	3	1.5	2.5	5.5	8	1	2	4	3	2	4	5	20	20	20	20	3	3	3	3
2	7	F1 Comet	7.5	13.9	46	110	4	7	13	9	1.5	2.5	4	5	2.9	9.8	10	12	2	3	4	3	4	3	5	20	20	20	20	3	3	3	3.5
2	8	F1 Comet	9	14.3	52	71	4	7	10	20	1.5	2.5	4	5	2.9	7	9	11	2	2	3	2	3	3	4	20	20	20	20	3	3	3.5	3
2	9	F1 Comet	8	22.3	57	75	5	7	15	19	1.4	3.6	5	6	4.5	14.5	15.5	16	3	3	3	2	3	3	3	20	20	20	20	3	3	3	3
2	10	F1 Comet	8	18.5	47	73	4	7	11	15	1.4	3.6	4	5	2.9	9	9	11	3	3	4	3	3	3	3	20	20	18	20	3	3	3	3
2	11	F1 Comet	9	17.5	45	70	4	7	12	16	1.4	2.5	4.2	5	2.7	8.4	11.5	13	2	3	4	3	4	4	4	20	20	18	20	3	3	3	3
2	12	F1 Comet	9	14.3	45	70	4	6	12	10	1.4	2.5	4.2	5	2.5	4.7	11.5	13	2	3	4	2	2	3	4	20	20	18	20	3	3	3	3
Mean			7.375	13.0917	34.9167	65.9167	4.25	6.33333	9.33333	12.3333	1.4	2.41667	3.575	4.29167	2.45833	6.69167	8.25833	11.0833	2	2.75	3.5	2.5	3.16667	3.25	3.83333	20	20	19.1667	20	3	3	3.08333	3.04167
3	1	F1 Comet	8	13.6	63	74	6	5	12	9	1.6	3.5	5	6	4.9	10.1	14	16	1	2	3	3	4	3	3	20	20	18	20	3	3	3	3
3	2	F1 Comet	5	17.4	52	61	4	6	12	10	1.6	3.5	4	5	3.1	13.1	15	17	1	2	3	3	2	3	3	20	20	16	20	3	3	3	3
3	3	F1 Comet	13	27	67	85	6	7	10	12	1.9	3.5	5	4	4.8	13.3	12	14	2	2	3	3	4	4	2	20	20	18	20	3	3	3	3
3	4	F1 Comet	13	23.5	59	78	6	6	9	13	1.9	3.5	4	5	4.2	12	11	13	1	3	4	2	2	4	3	20	20	18	20	3	3	3	3
3	5	F1 Comet	12	21	68	82	6	7	10	18	1.9	3.5	4	5	5.1	7.7	9.5	11	2	3	2	2	3	3	4	20	20	18	20	3	3	3	3
3	6	F1 Comet	12	26.5	61	79	6	8	14	20	1.9	3.5	4	5	5	11	13	15	1	2	2	3	3	3	4	20	20	20	20	3	3	3	3.5
3	7	F1 Comet	10	16.6	44	52	5	7	14	20	1.5	2.7	4	5	3.5	9.5	10	12	2	3	4	2	2	4	3	18	20	20	20	3	3	3	3.5
3	8	F1 Comet	7.5	9.1	44	52	4	5	15	12	1.5	2.7	4	5	3.3	5.1	10	12	1	2	4	3	4	3	3	18	20	20	20	3	3.5	3	3
3	9	F1 Comet	6	14.5	45	53	4	6	9	19	1.6	2.4	4	5	2.8	7.5	13	15	2	3	3	2	3	4	3	20	20	20	20	3	3.5	3	3
3	10	F1 Comet	6	13.5	45	53	4	7	17	13	1.6	2.4	4	5	2.6	9	12	14	1	2	3	2	2	3	2	20	20	20	18	3	3.5	3	3
3	11	F1 Comet	13	29.7	70	80	6	8	17	20	1.8	3.5	5	6	4.9	14	14	16	2	3	3	2	3	3	3	20	20	20	18	3	3	3	3
3	12	F1 Comet	12	27.9	53	63	5	9	10	14	1.8	3.5	4	5	4.4	10.1	12	14	2	3	3	3	3	3	2	20	20	20	18	3	3	3	3
Mean			9.79167	20.025	55.9167	67.6667	5.16667	6.75	12.4167	15	1.71667	3.18333	4.25	5.08333	4.05	10.2	12.125	14.0833	1.5	2.5	3.08333	2.5	2.91667	3.33333	2.91667	19.6667	20	19	19.5	3	3.125	3	3.08333

## Sheet: Yallen
Block	Plants	Treatment	Plant Ht1	Plant Ht2	Plant Ht3	Plant Ht4	Leaf No1	Leaf No2	Leaf No3	Leaf No4	StemGirth1	StemGirth2	StemGirth3	StemGirth4	lf radius1	lf radius2	lf radius3	lf radius4	No Bran1	No Bran2	No Bran3	Pods1	Pods2	Pods3	Pods4	pod lgth1	pod lgth2	pod lgth3	pod lgth4	pod wid1	pod wid2	pod wid3	pod wid 43.3	Incidence6	Incidence7	Incidence8	severity6	severity7	severity8
1	1	Yallen	6	10	23	35	6	8	8	10	1.5	2.2	3.7	4	3.7	6	11	13	2	4	6	4	4	5	4	6	7	5	6	3.3	3.5	4	3.5
1	2	Yallen	5.5	10	23	35	5	6	7	7	1.5	2.2	4	4.2	3.2	6.5	12	13	2	3	6	4	4	3	4	6	5	5	6	3.3	4	4	3.5
1	3	Yallen	6	8	22	33	5	7	7	15	1.7	1.7	4	5	3.6	5.5	11.2	16	2	3	5	2	2	4	3	6	6	6	6	3.5	4	4	3.5
1	4	Yallen	5.5	8	22	36	5	8	9	15	1.7	1.7	4	5	2.6	5.5	12	16	3	4	7	2	2	3	3	6	6	6	6	4	4	4	3.5
1	5	Yallen	4	7	15	40	5	7	8	16	1.5	2	4	4	3.9	5.5	11.5	13	3	4	6	4	3	4	4	6	6	6	6	4	3.5	4	4
1	6	Yallen	4	5	16	40	4	5	7	16	1.5	2.1	3	4	3	2.6	8	14	2	3	5	4	5	4	4	6	5.5	6.5	6	4	4	4	4
1	7	Yallen	7	8	22	32	5	7	10	13	1.5	2.1	5	6	3	8	15	19	2	3	5	2	2	5	3	6.6	6	5	6	4	4	4	4
1	8	Yallen	6	7	22	33	5	5	9	12	1.5	2.1	5	6	1.6	3.5	15	20	3	4	5	2	4	3	4	6.5	6	5	6	4	3.5	4	4
1	9	Yallen	5	7	17	30	4	6	9	16	1.9	2.1	3.5	4	2.2	5	8.5	18	3	4	5	5	3	2	3	7	6	6.5	6	3.5	3.5	3.5	4
1	10	Yallen	3.5	5	17	31	3	4	10	16	1.9	2	3.5	4	1.4	3.1	9	18	2	3	4	3	5	3	4	6	6	5	6	3.4	3.5	3.5	4
1	11	Yallen	4	9	25	32	4	8	10	18	1.6	2	4.5	5	2.9	7	14	16	3	4	7	2	3	3	3	6	6	6	6	4	3.5	3.5	3.4
1	12	Yallen	3.5	9	25	32	4	8	9	18	1.6	2	4.5	5	2.8	5.9	14	16	2	3	5	6	2	2	2	6	6	6	6	4	3.5	4	4
Mean			5	7.75	20.75	34.0833	4.58333	6.58333	8.58333	14.3333	1.61667	2.01667	4.05833	4.68333	2.825	5.34167	11.7667	16	2.41667	3.5	5.5	3.33333	3.25	3.41667	3.41667	6.175	5.95833	5.66667	6	3.75	3.70833	3.875	3.78333
2	1	Yallen	8	13.7	30	39	6	7	11	13	1.9	3.3	4	5	4.2	9.6	13	14	3	4	6	4	2	3	3	6	6	6	5.5	4	3.5	4	4
2	2	Yallen	8	14.5	29	40	5	8	7	10	1.9	3.3	3	3	3.3	10.8	12.5	13	3	5	7	1	3	3	2	6	6	6	6	4	3.5	4	4
2	3	Yallen	4	8	14	36	4	6	7	10	1.4	2.3	2.3	2.8	1.3	6.8	7.5	17	2	4	6	3	2	2	2	6	6	6	5.5	4	4	4	4
2	4	Yallen	3	8.2	14	25	3	6	7	10	1.4	2.3	2.3	2.8	1.3	6.6	7.5	18	2	5	6	2	2	2	2	6	5.5	6	5.5	4	4	3.5	4
2	5	Yallen	4	7.9	23	28	5	7	10	15	1.5	1.5	3.5	4	2.4	5	14	19	3	4	7	2	3	3	3	6	5.5	6	6	4	4	4	3.5
2	6	Yallen	3.5	7.5	21	25	4	7	8	13	1.4	1.5	2.9	3.2	2.2	6.4	8.5	20	3	4	5	3	3	4	3	6.5	6	5.5	6	4	4	4	3.5
2	7	Yallen	5	7.6	20	25	5	5	8	14	1.5	2.7	3	4	2.1	6.7	10	13	2	3	4	1	4	1	3	6	6	5.5	6	4	3.5	4	3.5
2	8	Yallen	4	7.8	20	29	4	8	8	15	1.5	2.7	3	4	1.8	7.5	9	17	3	6	7	4	1	2	3	6	6	6	6	4	3.5	4	3.5
2	9	Yallen	4.5	7.1	24	30	5	6	7	10	1.4	2.5	4	5	1.5	5.6	13.5	18	2	3	4	2	2	4	3	5.5	6	6	6	4	4	4	3.5
2	10	Yallen	4	6.7	24	35	4	5	7	20	1.4	2.5	4	5	1.9	5.2	12.2	19	3	4	5	2	2	2	4	5.5	6	6	6	4	4	3.4	4
2	11	Yallen	3.5	6.7	13	36	4	7	8	16	1.3	2.5	4	5	2.3	3	10.5	17	2	3	5	3	3	4	5	6	6	6	6	4	4	3.5	4
2	12	Yallen	4	7	13	37	4	5	7	13	1.4	2.5	4	5	1.6	3.2	7.9	18	2	3	6	2	4	2	3	6	6	6	6	4	4	4	4
Mean			4.625	8.55833	20.4167	32.0833	4.41667	6.41667	7.91667	13.25	1.5	2.46667	3.33333	4.06667	2.15833	6.36667	10.5083	16.9167	2.5	4	5.66667	2.41667	2.58333	2.66667	3	5.95833	5.91667	5.91667	5.875	4	3.83333	3.86667	3.79167
3	1	Yallen	5	10.5	23	30	5	5	9	10	1.5	3.5	3	4	3.1	6.2	8	10	2	4	6	3	2	3	2	6	5.5	6	6.5	3.5	4	3.5	4
3	2	Yallen	4	9	23	30	4	6	9	10	1.5	3.5	3	4	2.2	6.5	8	10	2	4	6	3	3	2	3	6	5.5	6	6	3.5	4	3.5	4
3	3	Yallen	6	12.5	19	25	4	7	15	16	1.6	1.5	4	5	5.2	7.1	13	15	3	4	5	3	2	3	2	6	5.5	6	6	3.5	4	4	4
3	4	Yallen	4	12.7	19	54	4	7	15	16	1.6	1.5	4	5	5.4	5.2	13	15	3	5	7	3	3	3	3	6	6.5	6	6	3.5	4	4	3.5
3	5	Yallen	4	9	38	42	4	7	7	11	1.5	2	5	6	2.9	5.6	15	17	3	5	7	4	4	4	4	6	6	5.5	6	4	4	4	4
3	6	Yallen	4	8	35	26	4	6	19	15	1.5	2	4.2	5	2.1	7.5	16	19	2	4	5	4	4	4	5	5.5	6	5.5	6	4	4	3.5	4
3	7	Yallen	7	11.5	21	26	5	5	7	12	1.6	2.3	4.5	5	3.9	7.6	13	16	2	4	5	2	3	3	4	6	6	6.5	6	4	3.5	4	4
3	8	Yallen	7	10.2	21	33	6	7	10	13	1.6	2.3	3	4	2.1	8.8	8	11	3	4	6	6	4	5	4	6	6	6	6	4	4	4	3.5
3	9	Yallen	6	9	28	32	4	7	11	12	1.6	2.1	5	6	2.6	8.9	14	16	3	4	6	3	5	4	4	6	6	6	6	4	3.5	4	3.5
3	10	Yallen	6	8	28	34	4	5	15	10	1.6	2.2	4.5	5.5	2.6	8.2	14	16	3	4	6	2	3	3	3	6	5.5	6	6	4	4	4	4
3	11	Yallen	5	10	23	30	4	6	12	11	1.5	2.7	4.5	5.5	3.5	6.3	12.5	14	2	3	5	2	3	2	3	6	6	6	6	4	4	3.5	4
3	12	Yallen	5	10	23	30	4	7	12	16	1.5	2.7	4.5	5.5	3.2	5.2	12.5	15	2	3	5	2	3	2	3	6	6	6	6	4	4	4	4
Mean			5.25	10.0333	25.0833	32.6667	4.33333	6.25	11.75	12.6667	1.55	2.35833	4.1	5.04167	3.23333	6.925	12.25	14.5	2.5	4	5.75	3.08333	3.25	3.16667	3.33333	5.95833	5.875	5.95833	6.04167	3.83333	3.91667	3.83333	3.875	#DIV/0!	#DIV/0!	#DIV/0!	#DIV/0!	#DIV/0!	#DIV/0!	#DIV/0!	#DIV/0!	#DIV/0!	#DIV/0!

## Sheet: Long Bec
Block	Plants	Treatment	Plant Ht1	Plant Ht2	Plant Ht3	Plant Ht4	Leaf No1	Leaf No2	Leaf No3	Leaf No4	StemGirth1	StemGirth2	StemGirth3	StemGirth4	lf radius1	lf radius2	lf radius3	lf radius4	No Bran1	No Bran2	No Bran3	Pods1	Pods2	Pods3	Pods4	pod lgth1	pod lgth2	pod lgth3	pod lgth4	pod wid1	pod wid2	pod wid3	pod wid4	Incidence6	Incidence7	Incidence8	severity6	severity7	severity8
1	1	Long Bec	3	8	15	20	4	5	7	9	1.2	2.1	2.8	3	2	6	8.5	11	1	2	3	1	0	1	1	8	0	8	8	2.5	0	2.5	2.5
1	2	Long Bec	2	8	15.5	21.5	2	6	8	10	1.2	2.1	2.8	3	2	5	7.2	10	1	2	3	0	1	1	0	0	8	8	0	0	2	2.5	0
1	3	Long Bec	3	9	19	24	4	6	8	10	1.3	2.2	2.8	3	2.3	6.5	7.3	10	1	2	4	1	1	1	0	8	8	8	0	2.5	2.5	2.5	0
1	4	Long Bec	2	7	19	24	2	5	6	8	1.3	2.1	2.9	3	2.5	5	6.9	9	1	2	3	1	1	1	0	8.5	8.5	8	0	2.5	2.5	2.5	0
1	5	Long Bec	4	6	16	21	3	4	7	9	1.3	2.3	3	3.5	2.4	5	6.3	9	1	2	4	1	1	1	1	8.5	8	8	8	2.5	2	2	2.5
1	6	Long Bec	4	5	17	22	4	4	7	9	1.5	2.3	3	3.5	2.4	4	5.2	8	0	1	3	1	1	1	1	8.5	8	8	8	2.5	2	2	2.5
1	7	Long Bec	3	10	21	25	2	6	6	8	1.5	2.1	3	3.5	2.5	4	8	11	0	1	3	0	1	1	1	0	8	8	8	0	2	2	2.5
1	8	Long Bec	2.5	8	17	22	2	6	6	8	1.2	2.1	2.8	3	2.5	7	7	9	0	1	4	0	1	1	1	0	8	8.5	8	0	2	2	2.5
1	9	Long Bec	2.3	7	20	26	3	5	8	10	1.3	2.3	2.5	3	2	7.2	6.2	8	1	1	3	0	1	1	1	0	8	8.5	8	0	2	2	2.5
1	10	Long Bec	2	8	16	21	3	6	8	10	1.3	2.3	2.5	3	2.1	7.3	6	8	1	2	4	0	1	1	1	0	8.5	8	8	0	2.5	2.5	2
1	11	Long Bec	2	9	19	25	3	6	7	9	1.2	2.1	2.8	3	2.2	6	5.9	8	1	2	4	1	1	1	1	8.5	8.5	8	8.5	2.5	2.5	2.5	2
1	12	Long Bec	2.1	9	21	26	2	6	6	9	1.2	2.1	2.8	3	2	6	5.8	9	1	2	4	1	1	0	1	8.5	8.5	0	8.5	2.5	2.5	0	2
Mean			2.69	7.8	18.5	23.6	2.8	5.4	6.9	9	1.31	2.19	2.81	3.15	2.29	5.8	6.46	8.9	0.7	1.6	3.6	0.6	1	0.9	0.8	5.05	8.2	7.3	6.5	1.5	2.25	2	1.85
2	1	Long Bec	4	8	15	21	4	6	8	10	1.1	2.1	2.5	3	2.1	6.5	7	9	0	1	3	1	1	1	1	8	8.5	8	8.8	2	2.5	2.5	3
2	2	Long Bec	3	7	16	22	4	5	7	9	1.2	2.1	2.5	3	2.1	5.5	6.5	8	0	1	3	1	1	1	1	8	8	8	8	2	2	2.5	3
2	3	Long Bec	4	6	15.5	23	3	4	7	9	1.3	2.3	2.7	3.2	2.2	5	7	9	0	1	2	1	0	1	1	8	0	9	8	2	0	2.5	2
2	4	Long Bec	3	5	19	24	4	4	9	11	1.1	2.1	2.5	3.1	2.3	6	6	9	1	2	3	1	0	1	1	8	0	8	8	2	0	2.5	2
2	5	Long Bec	3.1	8	20	26	3	6	8	11	1.2	2.2	2.8	3.2	2.3	7.2	6	8	1	2	3	0	1	1	1	0	8.5	9	8	0	2	3	2
2	6	Long Bec	2.5	7	21	27	3	5	7	9	1.5	2.2	2.5	3	2.5	6.8	5.5	7	0	1	2	1	1	1	1	8.5	8	8	8.5	2.5	2	3	2
2	7	Long Bec	2.3	6	16	20	2	4	10	12	1.5	2.3	2.8	3.3	2.5	6.3	8	10	1	2	3	0	1	1	1	0	8	8	8	0	2.5	2.5	2.5
2	8	Long Bec	2.4	6	14	19	2	5	9	11	1.2	2.2	2.7	3.2	2.5	6.4	8	10	1	2	3	1	1	1	1	8	8	8	8	2.5	2	2.5	2.5
2	9	Long Bec	2	5	15	22	2	4	9	12	1	2.1	2.9	3.5	2	5.5	8.3	11	1	2	3	1	1	1	1	8	8	8	8	2	2	2.5	2.5
2	10	Long Bec	2	7	18	25	2	6	10	12	1	2.1	2.5	3	2	5.2	8.5	11	1	2	3	1	1	1	1	8	8	8.5	8	2.5	2	2	2.5
2	11	Long Bec	3	8	19	25	2	6	10	13	1.1	2.3	2.5	3	2	7.1	7.5	10	1	2	3	0	1	1	1	0	8	8	8	0	2.5	2	2.5
2	12	Long Bec	3	8	20	27	2	6	9	11	1.1	2.3	2.8	3.2	2	7.7	7.2	9	0	1	2	0	1	1	1	0	8	8	8	0	2.5	2	2
Mean			2.85833	6.75	17.375	23.4167	2.75	5.08333	8.58333	10.8333	1.19167	2.19167	2.64167	3.14167	2.20833	6.26667	7.125	9.25	0.583333	1.58333	2.75	0.666667	0.833333	1	1	5.375	6.75	8.20833	8.10833	1.45833	1.83333	2.45833	2.375
3	1	Long Bec	5	7	20	25	4	5	8	10	1.5	2.3	2.5	2.8	2.5	7.3	6.5	8	1	2	2	0	1	1	1	0	8.5	8	8	0	2.5	2.5	2
3	2	Long Bec	5	8	20	26	3	6	7	9	1.5	2.3	2.5	2.8	2.5	7	7	9	0	2	3	0	1	1	1	0	8	8	8	0	2.5	2.5	2
3	3	Long Bec	6	8	19	24	4	6	8	10	1.3	2.3	2.8	3	2.8	7	9	11	0	1	2	0	2	1	1	0	8	8	8	0	2.5	2.5	2
3	4	Long Bec	6	9	18	26	4	6	6	7	1.3	2.4	2.5	3	2.9	6.5	8	10	1	2	3	0	1	1	1	0	8.5	8	8	0	2.5	2.5	2.5
3	5	Long Bec	6.5	8	15	20	5	5	7	8	1.2	2.8	2.7	3	2.7	6.1	8.5	12	1	2	3	1	1	1	1	8	8	8	8	2	2.5	2.5	2.5
3	6	Long Bec	6.3	7	16	22	5	6	7	9	1.2	2.8	2.6	2.9	2.7	6.2	9	12	1	2	2	1	2	1	1	8	8	8	8	2	2.5	2.5	2
3	7	Long Bec	5.2	7	15	21	3	6	8	10	1.5	2.7	2.6	3	2.4	5.2	9	12	1	2	3	1	2	2	2	8	8	8	8	2.5	2	2.5	2
3	8	Long Bec	5.1	8	19	24	3	5	8	11	1.5	2.6	2.9	3.2	2.3	5	7	9	2	3	3	1	2	2	2	8	8	8	8	2.5	2	2.5	2.5
3	9	Long Bec	5	7.2	19	24	4	5	6	8	1.5	2.1	2.6	3	2.1	5	8	10	2	3	3	1	1	1	1	8	8	8	8	2.5	2	2.5	2.5
3	10	Long Bec	5.3	7.3	17.5	23	4	5	6	9	1.1	2.1	2.5	3	2.5	6	8.2	11	1	2	3	1	0	2	1	8	0	8	8	2.5	0	2.5	2.5
3	11	Long Bec	4	6	18	25	3	5	7	10	1.3	2.2	3	3.5	2.4	6	7	10	1	2	3	1	0	1	1	8	0	8	8	2.5	0	2	2.5
3	12	Long Bec	4	6	20	24	3	5	8	10	1.5	2.3	2.9	3.5	2.5	6.3	7.3	10	1	1	2	1	0	1	1	8	0	8	8	2.5	0	2	2.5
Mean			5.28333	7.375	18.0417	23.6667	3.75	5.41667	7.16667	9.25	1.36667	2.40833	2.675	3.05833	2.525	6.13333	7.875	10.3333	1	2	2.66667	0.666667	1.08333	1.25	1.16667	5.33333	6.08333	8	8	1.58333	1.75	2.41667	2.29167

## Sheet: Clamson
Block	Plants	Treatment	Plant Ht1	Plant Ht2	Plant Ht3	Plant Ht4	Leaf No1	Leaf No2	Leaf No3	Leaf No4	StemGirth1	StemGirth2	StemGirth3	StemGirth4	lf radius1	lf radius2	lf radius3	lf radius4	No Bran1	No Bran2	No Bran3	Pods1	Pods2	Pods3	Pods4	pod lgth1	pod lgth2	pod lgth3	pod lgth4	pod wid1	pod wid2	pod wid3	pod wid4	Incidence6	Incidence7	Incidence8	severity6	severity7	severity8
1	1	Clemson	6	11	22	33	4	7	6	6	1	2.1	4	4	1.7	5.5	11.5	12	1	2	3	1	2	2	2	7	7	7	6	4.5	4	4	4.5
1	2	Clemson	5	9.5	22	37	4	6	5	6	1	2.1	3.5	4	1.3	4.7	8.5	8.5	1	2	3	1	1	2	1	7	7	7	6	4.5	4	4	4.5
1	3	Clemson	4.5	8.9	19	35	4	6	6	4	1.5	1.6	2.5	3	2.6	4.1	6.5	10	1	2	2	2	1	1	1	6	6	6	6	4.5	4	4	4.5
1	4	Clemson	4	8.8	12	32	4	6	4	5	1.5	2.1	2.5	3	1.7	4.6	4.1	8.5	1	2	3	2	2	1	2	6	8	6	6	4.5	4	4	4
1	5	Clemson	4.5	6.1	12	34	4	5	4	6	1.5	2.2	2.6	3	1.2	3	4.5	8.5	1	2	3	1	1	2	2	7	8	8	7	4.5	4	4	4
1	6	Clemson	5	6.3	12	34	4	5	5	5	1.5	2.2	2.6	3.5	1.6	2.5	4.5	10	1	2	3	2	1	1	1	6.5	6.5	7	7	4.5	4	4.5	4
1	7	Clemson	7	14	29	37	5	8	5	5	1.6	2.3	3	3.5	3.3	6.2	10.5	11	1	2	2	2	2	2	2	7	7	6	6	4.5	4	4.5	4
1	8	Clemson	7	13.6	27	38	5	7	7	6	1.6	1.6	3	5	2.7	5.9	7	10	0	1	2	1	2	2	1	7	6	6	6	4	4.5	4	4
1	9	Clemson	7.5	11.4	25	33	5	7	7	6	1.6	1.9	4	3.5	3.6	8	13	12	0	1	2	1	1	1	2	6	8	8	7	4	4.5	4	4
1	10	Clemson	6	11	26	32	4	7	8	5	1.5	2.4	3	5	2	7.9	9	12.5	0	1	2	2	1	1	2	6	7	7	8	4	4	4	4
1	11	Clemson	5.4	8	21	37	4	5	6	5	1.3	1.8	2.6	3.5	2	3.7	10	10	0	1	2	2	2	1	2	6	6	7	7	4	4	4	4
1	12	Clemson	4	8.9	14	37	4	5	5	6	1.3	1.8	3	3.5	1.6	4	4.5	10	0	1	2	2	1	1	2	6.5	8	6	6	4	4	4	4
Mean			5.49167	9.79167	20.0833	34.9167	4.25	6.16667	5.66667	5.41667	1.40833	2.00833	3.025	3.70833	2.10833	5.00833	7.8	10.25	0.583333	1.58333	2.41667	1.58333	1.41667	1.41667	1.66667	6.5	7.04167	6.75	6.5	4.29167	4.08333	4.08333	4.125
2	1	Clemson	5.5	10	22	28	5	6	7	9	1.5	1.7	3	4	2.1	4.4	10.5	13	1	2	3	2	1	1	1	6	7	6	7	4	4	4.5	4
2	2	Clemson	4	9.7	22	30	4	6	6	9	1.3	1.7	3	4	2.1	4.7	11	12	1	2	3	1	1	1	1	6	7	6	7	4	4	4.5	4
2	3	Clemson	4	7.5	22	45	5	7	7	8	1.5	2.3	4.5	5	2	6	12	12	1	2	3	1	2	2	1	6	7	7	6	4	4	4.5	4
2	4	Clemson	4	7.5	22	36	4	7	7	8	1.3	2.3	4.5	5	2	6	12	14	1	2	2	2	2	2	2	7	7	7	6	4	4	4.5	4
2	5	Clemson	6.8	10.3	25	37	4	6	9	11	1.3	1.8	4	5	1.9	8	10	13	2	2	3	1	1	1	2	7	6	6	6	4.5	4	4.5	4
2	6	Clemson	3.5	8.8	25	35	4	6	9	11	1.3	1.8	4	5	1.5	3.4	10	14	1	2	2	1	2	2	1	6	6	7	7	4.5	4	4.5	4
2	7	Clemson	6.8	9	26	40	5	7	7	12	1.5	2	4	5	2.6	7	10.8	11	1	1	3	2	2	1	1	7	6	6	6	4	4	4	4
2	8	Clemson	5.5	9	30	38	4	7	7	9	1.4	2	4	5	1.7	7	10	10	1	1	2	2	1	2	1	6	6	6	6	4	4	4	4
2	9	Clemson	4.3	11.6	26	36	4	5	6	8	1.1	2.1	4	5	2.1	7	8	11	2	3	3	1	1	2	2	7	6.5	7	5.5	4	4	4	4
2	10	Clemson	4.5	8.9	32	36	4	7	6	8	1.1	2.1	3	4	2.1	3.7	10	12	1	3	4	1	2	2	1	6	6.5	7	5.5	4	4	4	4
2	11	Clemson	7	15.5	32	45	5	8	9	11	1.2	2.3	5	5	2.5	8.9	11	13	1	2	2	2	2	1	1	7	6.5	7	5.5	4	4	4	4
2	12	Clemson	7	12	32	36	5	6	9	12	1.2	2.3	5	5	1.8	4.5	11	13	1	2	2	1	2	1	2	6	6	6	5	4	4	4	4
Mean			5.24167	9.98333	26.3333	36.8333	4.41667	6.5	7.41667	9.66667	1.30833	2.03333	4	4.75	2.03333	5.88333	10.525	12.3333	1.16667	2	2.66667	1.41667	1.58333	1.5	1.33333	6.41667	6.45833	6.5	6.04167	4.08333	4	4.25	4
3	1	Clemson	11	22.2	51	56	5	5	11	4	1.3	3.1	5	6	4.6	12.3	12	13	1	2	3	1	1	2	2	6	6.5	6	6	4	4.5	4	4
3	2	Clemson	11	21.3	40	42	5	5	5	5	1.3	3	4	5	3.6	12.3	14	12	1	2	3	1	1	2	2	6	6.5	6	6	4	4.5	4	4
3	3	Clemson	8	19.5	43	48	4	7	10	6	1.2	3	5	6	4.1	11.2	17	14	1	2	3	2	1	1	2	6	6.5	6	6	4	4	4	4
3	4	Clemson	8	18.5	44	48	4	7	10	5	1.2	2	5	6	3.8	11.1	15	17	1	2	3	1	1	2	1	6	6.5	6	6	4	4	4	4
3	5	Clemson	7	12.7	28	32	4	6	6	4	1.2	2	4	5	2.1	8.3	10	13	1	2	3	1	2	1	1	6	6	6	6	4	4	4	4
3	6	Clemson	7.5	12.5	28	32	5	6	5	6	1.3	2.5	4	5	2.1	6.7	11	14	1	2	2	2	2	1	2	6	6	6	6.6	4	4	4	4
3	7	Clemson	11	20	41	46	4	7	9	5	1.2	2.5	4	5	3.4	9	11	12	0	1	3	1	1	2	1	6	6	6	6.5	4	4.5	4	4.5
3	8	Clemson	12	19.5	35	41	5	7	7	7	1.3	2.8	4	5	2.9	7	10.5	12	0	1	2	1	2	1	2	6	6	6	6.5	4	4	4	4
3	9	Clemson	11	21	43	48	5	8	7	5	1.5	2.8	4	5	3.3	7	14	16	1	1	2	2	1	2	1	6	6	6	6	4	4	4	4
3	10	Clemson	10	18.5	40	45	5	6	6	5	1.5	2.5	3	4	3	6.5	9	11	1	1	2	1	1	1	2	6	6	6.5	6	4	4	4	4
3	11	Clemson	9	22	42	47	4	9	7	6	1.2	2.5	3.5	4	2.4	7	13	15	1	2	3	1	2	2	1	6	6	6.5	6	4	4	4.5	4
3	12	Clemson	9	20	39	44	4	8	6	6	1.2	3.1	4	5	2	6	10	12	2	3	3	1	2	1	3	6	6	6.5	6	4	4	4	4
Mean			9.54167	18.975	39.5	44.0833	4.5	6.75	7.41667	5.33333	1.28333	2.65	4.125	5.08333	3.10833	8.7	12.2083	13.4167	0.916667	1.75	2.66667	1.25	1.41667	1.5	1.66667	6	6.16667	6.125	6.13333	4	4.125	4.04167	4.04167

## Sheet: Land Race
Block	Plants	Treatment	Plant Ht1	Plant Ht2	Plant Ht3	Plant Ht4	Leaf No1	Leaf No2	Leaf No3	Leaf No4	StemGirth1	StemGirth2	StemGirth3	StemGirth4	lf radius1	lf radius2	lf radius3	lf radius4	No Bran1	No Bran2	No Bran3	Pods1	Pods2	Pods3	Pods4	pod lgth1	pod lgth2	pod lgth3	pod lgth4	pod wid1	pod wid2	pod wid3	pod wid4	Incidence6	Incidence7	Incidence8	severity6	severity7	severity8
1	1	Land race	4	4.5	17	32	5	7	8	10	1.2	2	3	3.2	2	4.1	8.3	8.9	2	4	4	3	3	3	3	12	12	12	12	6	6	6	6
1	2	Land race	2	4.5	17	32	4	7	8	10	1.2	2	3	3.2	2.1	4.1	8.3	8.9	2	4	4	2	3	3	2	11	11	12	11	4.5	6	5	5
1	3	Land race	3	4.6	14	33	4	6	5	8	1	1.3	2.9	3	1.6	2.8	5.5	7	2	3	5	3	4	2	2	16	11	11	11	6	6	6	5
1	4	Land race	2	4.6	14	34	3	6	5	8	1	1.3	2.9	3	2	2.8	5.5	7	2	3	5	1	2	2	2	11	12	13	13	5	5	5	6
1	5	Land race	2.5	5	24	19	5	4	4	10	1.3	1.5	2.5	3	1.1	2.2	8.2	8.5	2	3	4	3	5	1	1	12	16	16	16	6	6	6	6
1	6	Land race	3.5	5	25	20	5	4	8	9	1.3	1.5	2.5	3	1	2.2	9.5	10	1	2	3	2	1	2	1	9	10	10	10	6	5	6	6
1	7	Land race	4	2.3	12	29	5	6	5	10	1.3	1.3	2	3.2	0.8	1.9	4.5	10	1	2	3	1	4	2	3	12	10	10	12	5	6	6	6
1	8	Land race	4	2.3	10	25	5	6	5	9	1.3	1.3	2	3.1	0.7	1.9	4.5	8	1	3	4	1	5	2	2	11	12	11	14	5	5	5	6
1	9	Land race	3.8	9	14	28	4	5	6	10	1.2	1.8	2.5	2.9	0.9	4.3	5.5	7	2	4	5	2	4	2	2	9	12	12	13	6	6	6	6.5
1	10	Land race	3	7.5	14	27	3	5	6	8	1.2	1.8	2.5	2.9	1.6	4.3	5.5	9	2	4	5	2	2	3	2	16	11	12	12	6	5	6	6
1	11	Land race	2	4.2	13	27	3	4	6	8	1	1.8	2.5	3	0.9	2.8	6	9	2	4	5	3	3	1	3	12	11	10	11	5	5	5	6
1	12	Land race	2	4.5	9	30	3	4	6	11	1	1.3	2.3	3	0.9	2.4	4.5	7	1	2	3	2	3	1	3	11	11	16	10	5	5	5	6
Mean			2.98333	4.83333	15.25	28	4.08333	5.33333	6	9.25	1.16667	1.575	2.55	3.04167	1.3	2.98333	6.31667	8.35833	1.66667	3.16667	4.16667	2.08333	3.25	2	2.16667	11.8333	11.5833	12.0833	12.0833	5.45833	5.5	5.58333	5.875
2	1	Land race	6	12.2	16	19	5	7	6	8	1.7	3.8	3	4	3.6	11.3	7.5	8.5	2	3	3	3	2	3	3	11	10	11	12	6	7	6	7
2	2	Land race	6	15.5	16.5	19	5	7	6	8	1.7	3.8	3	4	3.6	10	9	10	2	3	3	3	3	3	2	12	16	11	14	6	7	7	6
2	3	Land race	6	10.1	54	59	5	7	11	10	1.6	3.5	6	6	2.5	8	12	13	2	3	4	4	3	4	3	12	13	12	12	6	7	6	6
2	4	Land race	6	7.5	50	56	5	6	9	11	1.6	3.5	5	6	2.1	6.4	16	18	2	2	2	2	1	2	3	12	14	12	13	6	6	7	6
2	5	Land race	10	12	29	35	5	9	14	13	1.7	3.4	4	5	4.3	11.6	8.5	13	1	2	5	5	3	1	2	12	12	13	13	6	6	6	6
2	6	Land race	10	13	36	40	5	9	9	12	1.7	3.4	4	5	4.5	11.1	9	18	1	2	4	1	2	4	4	12	10	13	12	6	6	6	7
2	7	Land race	8	19	59	62	5	7	11	12	1.4	3.6	6	6	3.9	12.6	15	15	2	3	4	4	1	4	3	13	11	12	12	6	6	7	6
2	8	Land race	7	20.3	53	61	5	8	11	14	1.4	3.6	5	6	4.2	12	16	20	1	2	3	5	1	5	4	13	12	12	12	6	7	7	6
2	9	Land race	8	13.3	53	63	5	8	12	14	1.5	3.7	6	6	3.8	10	17	18	1	2	3	4	2	3	3	13	11	12	12	7	6	6	6
2	10	Land race	7	12.4	55	60	5	7	12	15	1.5	3.7	5	6	3.2	7.3	18	16	1	2	3	2	2	3	4	13	12	12	12	7	7	7	7
2	11	Land race	9	18.3	43	52	5	7	13	15	1.8	3.5	6	6	2.8	11.1	14	16	2	2	2	3	3	4	3	12	14	14	14	7	7	6	6
2	12	Land race	9	17.7	43	52	5	7	13	15	1.8	3.5	6	6	2.7	8.3	14	16	1	2	2	3	2	2	3	12	14	12	13	6	6	7	7
Mean			7.66667	14.275	42.2917	48.1667	5	7.41667	10.5833	12.25	1.61667	3.58333	4.91667	5.5	3.43333	9.975	13	15.125	1.5	2.33333	3.16667	3.25	2.08333	3.16667	3.08333	12.25	12.4167	12.1667	12.5833	6.25	6.5	6.5	6.33333
3	1	Land race	8	16	32	42	5	6	9	16	1.8	3	3.5	4	4	9	12	14	1	2	4	3	3	4	2	11	11	13	12	6	7	6	6
3	2	Land race	7	16	44	52	5	6	5	12	1.8	3	4	5	3.6	8	8	10	1	2	5	3	3	4	3	12	12	14	12	6	7	7	6
3	3	Land race	6	12.5	37	27	5	7	12	11	1.5	2.9	4	5	2.6	7	12	14	2	3	4	4	4	5	3	11	12	14	13	6	6	6	6
3	4	Land race	5	11	30	40	4	6	7	10	1.5	2.9	3	4	2	5.2	8	10	2	3	5	2	4	4	4	12	13	14	13	6	6	6	6
3	5	Land race	7	17	53	63	5	5	7	16	1.8	2.5	5	6	4.7	11	13	15	2	2	4	5	3	5	4	13	11	13	12	6	7	6	7
3	6	Land race	6	17	48	58	5	4	9	12	1.5	2.7	4	5	4.7	11.9	12	14	1	2	4	4	3	4	3	14	14	13	13	7	6	7	6.5
3	7	Land race	5.2	16	49	60	5	8	7	10	1.4	2.9	4	5	3.2	9.3	15	17	1	2	4	3	2	4	4	14	13	12	12	7	7	6	7
3	8	Land race	6	15	47	53	5	8	14	11	1.8	2.9	4	5	2.3	9.5	11	13	2	3	5	2	3	3	3	13	12	12	12	7	6	7	7
3	9	Land race	8	13.1	29	58	5	7	8	12	1.8	2.8	3	4	3.9	5.2	6	8	2	3	5	1	2	3	5	13	11	11	11	6	6	6	7
3	10	Land race	6	12.5	25	53	5	6	9	16	1.8	2.7	3	4	3.2	5.5	7	11	2	3	5	5	3	2	4	12	12	11	12	6	7	6	6
3	11	Land race	6.3	12.5	34	50	5	4	8	10	1.8	2.7	3.5	4	2.4	7.2	9	9	1	2	3	4	4	2	5	11	12	11	13	7	7	7	6
3	12	Land race	6	12.5	39	51	5	4	7	12	1.8	2.5	3	4	2	7.4	10	12	1	2	3	3	3	3	4	12	13	12	14	7	6	6	6
Mean			6.375	14.2583	38.9167	50.5833	4.91667	5.91667	8.5	12.3333	1.69167	2.79167	3.66667	4.58333	3.21667	8.01667	10.25	12.25	1.5	2.41667	4.25	3.25	3.08333	3.58333	3.66667	12.3333	12.1667	12.5	12.4167	6.41667	6.5	6.33333	6.375

## Sheet: Kirikou
Block	Plants	Treatment	Plant Ht1	Plant Ht2	Plant Ht3	Plant Ht4	Leaf No1	Leaf No2	Leaf No3	Leaf No4	StemGirth1	StemGirth2	StemGirth3	StemGirth4	lf radius1	lf radius2	lf radius3	lf radius4	No Bran1	No Bran2	No Bran3	Pods1	Pods2	Pods3	Pods4	pod lgth1	pod lgth2	pod lgth3	pod lgth4	podwid1	pod wid2	pod wid3	pod wid4	Incidence6	Incidence7	Incidence8	severity6	severity7	severity8
1	1	Kirikou	3	4.9	11	25	3	5	5	8	1.3	1.6	2.5	3	1.5	3.1	5	8	3	4	5	5	2	5	3	8	7.5	8	7	5	4	5	5
1	2	Kirikou	3	3.8	11	23	3	5	5	8	1.3	1.6	2.1	3	1.4	3.1	4.7	11	2	4	5	4	2	4	3	8	6	7	7	5.5	4	5	5
1	3	Kirikou	3	4.1	13	22	3	6	6	7	1.1	1.5	3	3.5	1.5	4	8	10	3	4	5	3	5	3	2	7.5	8	8	7	5.5	4	5	5
1	4	Kirikou	3	4.1	13	24	3	6	6	6	1.1	1.5	3	3.5	1.5	4	8	13	3	5	6	3	4	3	2	7	6	7.5	8	5	4	4	4
1	5	Kirikou	5	9.5	19	21	4	6	9	7	1	1.5	5	6	1.4	5.2	11	13	3	4	5	4	4	4	3	6	7.5	7	8	5	5	4	4
1	6	Kirikou	2.5	7	19	22	4	5	9	8	1	1.5	5	6	1.4	3.2	11	10	2	5	7	3	3	3	3	6	6.8	7	8	4	5	4.5	4
1	7	Kirikou	4	8.2	17	13	3	6	6	8	1	2	3	4	1.5	4.7	7.3	11	2	5	5	4	3	2	3	7	8	8	7	4.5	5	4	4
1	8	Kirikou	4	8.5	20	20	3	6	7	7	1	2	4	5	1.3	4.6	9.5	13	2	3	4	2	4	4	3	8	6	7	7	4.5	5	4.5	4.5
1	9	Kirikou	5	5.1	17	21	4	4	6	7	1.4	2	3	4	1.2	5.2	7.5	10	2	3	5	3	4	3	4	8	7.5	8	7	4	4.5	4	5.5
1	10	Kirikou	5	4.3	18	23	4	6	6	8	1.4	2	3	4	1.2	2.9	7.9	12	2	3	4	2	5	2	3	7	8	8	8	4	4.5	4	4.5
1	11	Kirikou	4	7.5	14	22	3	6	6	8	1	2.6	3	4	1.4	2.5	6	12	3	4	6	3	4	3	4	7	7.5	8	6	4	4.5	5	4.5
1	12	Kirikou	4	7.5	14	20	3	6	7	9	1	2.6	3	4	1.4	2.5	6	10	3	4	6	3	5	3	3	7	8	8	6	4	4	5	5.5
Mean			3.79167	6.20833	15.5	21.3333	3.33333	5.58333	6.5	7.58333	1.13333	1.86667	3.3	4.16667	1.39167	3.75	7.65833	11.0833	2.5	4	5.25	3.25	3.75	3.25	3	7.20833	7.23333	7.625	7.16667	4.58333	4.45833	4.5	4.625
2	1	Kirikou	6	11.4	28	30	4	8	8	8	1.3	3	6	6	3.8	11	15	17	2	4	5	5	5	4	3	8	6	6	8	5	4	4.5	4
2	2	Kirikou	6	9.4	25	28	4	7	8	8	1.3	3	4	5	3.6	7.1	12	18	2	3	5	5	4	2	6	7	6	6	7	5	4	4.5	4
2	3	Kirikou	6	9.2	33	36	5	5	7	9	1.7	2.5	6	6	4.1	6.6	15	18	2	4	6	6	4	2	4	7.5	7	6	8	5	4	4	4
2	4	Kirikou	6	8.5	34	35	5	5	12	15	1.7	2.5	4	5	3.6	5.8	15	18	2	3	5	5	2	2	2	6	7	7	6	5	4	4	4.5
2	5	Kirikou	5.2	11.8	29	32	4	8	13	16	1.5	3.5	4	5	3.5	10.8	9	11	2	4	6	3	3	5	2	8	7	7	7	4	5	4	4
2	6	Kirikou	5.2	15.1	29	42	4	6	13	16	1.5	3.5	5.2	6	4.1	8.9	9	20	3	4	6	4	4	4	5	6	6	6	6	4	5	5	4
2	7	Kirikou	6	12.8	39	40	5	8	12	15	1.7	3	5	6	3.2	7.7	17	20	3	6	7	3	3	4	3	8	6	6	7	4	4	5	4
2	8	Kirikou	7	12.8	38	41	5	8	11	13	1.7	3	5	6	4.8	7.7	17	15	3	3	6	2	3	2	3	7	6	7	6	4.5	4	4	4.5
2	9	Kirikou	7	14.8	39	42	5	8	9	10	1.7	2.5	6	6	3.7	11	13	19	2	4	7	3	2	4	4	8	7	7	6	4.5	4	4	4
2	10	Kirikou	7	12.7	40	45	5	8	10	12	1.7	2.5	4	5	3.4	10	17	20	3	6	6	2	4	3	2	7	7	6	6	4	4.5	4	4
2	11	Kirikou	6	14.3	36	40	4	7	10	12	1.5	2.8	5	6	3.3	10	19.5	18	2	4	6	4	2	4	4	8	8	6	7	4	4.5	4	4
2	12	Kirikou	6	12.6	36	40	4	8	10	12	1.5	2.8	5	6	3.3	10.2	14	11	3	4	4	4	3	4	4	7	8	7	6	4	4	4	4
Mean			6.11667	12.1167	33.8333	37.5833	4.5	7.16667	10.25	12.1667	1.56667	2.88333	4.93333	5.66667	3.7	8.9	14.375	17.0833	2.41667	4.08333	5.75	3.83333	3.25	3.33333	3.5	7.29167	6.75	6.41667	6.66667	4.41667	4.25	4.25	4.08333
3	1	Kirikou	10	15.5	47	53	4	7	12	15	1.4	3.2	4	5	4.5	10.6	16	19	3	4	5	3	4	5	2	7	6	8	7	4	4.5	4	4
3	2	Kirikou	7	22.5	37	52	5	8	10	12	1.4	3.2	4	5	4.4	11.5	16	19	3	4	5	4	4	5	3	7	6	8	7	4	4.5	4	4
3	3	Kirikou	8	21	44	54	4	6	13	14	1.5	3	4	5	4.7	12.8	12.5	17	2	3	5	4	5	4	3	7	6	7	7	4	4.5	4	4
3	4	Kirikou	8	17.3	32	45	5	6	6	13	1.5	3	3	4	4.7	12.6	16	13	3	5	5	3	4	4	4	7	6	7	7	4	4.5	4	4
3	5	Kirikou	7	18.2	46	54	5	6	10	12	1.4	2.9	4	5	2.7	8	13	17	2	5	6	3	4	3	3	6	7	6	6	4	4	4	4
3	6	Kirikou	5	11.8	31	46	4	7	12	14	1.4	2.9	4	5	3.3	7	11	12	3	4	5	4	3	3	4	6	7	6	6	4	4	4.5	4
3	7	Kirikou	8	13.4	34	62	3	6	15	15	1.5	2.7	5	6	4	9.8	16.5	19	2	4	7	5	3	4	3	6	6	7	6	4.5	4	4.5	4
3	8	Kirikou	6	24.5	56	70	4	8	9	13	1.4	3	4	5	2.6	9.9	13	13	3	4	6	4	4	3	5	6	6	6	6.5	4.5	4	4.5	4
3	9	Kirikou	6	8	49	73	3	8	20	12	1.5	3	5	6	4.3	3.9	12	14	3	5	5	4	3	4	4	7	7	7	6.5	4.5	4	4	4
3	10	Kirikou	5	7.2	49	59	5	4	20	15	1.4	1.8	5	6	2.6	3.2	12	14	2	3	4	3	4	3	4	7	8	6	6.5	4	4	4	4.5
3	11	Kirikou	5	11	20	30	5	6	12	15	1.4	1.5	4	5	2.5	4.8	15	16	2	3	4	3	3	4	4	7	8	7	6	4	4	4	4.5
3	12	Kirikou	4	8.4	20	30	5	6	12	12	1.4	1.5	4	5	2.4	4.7	15	17	2	2	3	5	4	3	5	6	7	6	6	4	4	4	4.5
Mean			6.58333	14.9	38.75	52.3333	4.33333	6.5	12.5833	13.5	1.43333	2.64167	4.16667	5.16667	3.55833	8.23333	14	15.8333	2.5	3.83333	5	3.75	3.75	3.75	3.66667	6.58333	6.66667	6.75	6.45833	4.125	4.16667	4.125	4.125
																																	s

## Sheet: Genstat Data
Block	Treatment	Plant Ht1	Plant Ht2	Plant Ht3	Plant Ht4	Leaf No1	Leaf No2	Leaf No3	Leaf No4	StemGirth1	StemGirth2	StemGirth3	StemGirth4	lf radius1	lf radius2	lf radius3	lf radius4	No Bran1	No Bran2	No Branc3	Pods1	Pods2	Pods3	Pods4	pod lgth1	pod lgth2	pod lgth3	pod lgth4	pod width1	pod width2	pod width3	pod width4	pod wgt1	pod wgt2	pod wgt3	pod wgt4	Incidence7	Incidence8	severity6	severity7	severity8
1	Caffeier	2.06667	3.26667	9.41667	17.1667	3.75	5.5	7.25	10.8333	1.63333	1.775	3.38333	4.175	1.48333	2.89167	6.44167	8.325	1.08333	2.25	4.66667	1.66667	3	2.83333	2.91667	5.08333	5.125	4.83333	4.875	2.95833	3.08333	3	3	401	500	450	512
2	Caffeier	2.08333	3.03333	13.875	24.5833	3.41667	5.91667	7.66667	11.5	1.6	2.09167	3.625	4.33333	1.51667	3.3	8.04167	8.325	2	3.83333	5.16667	2.91667	2.91667	3.75	3.66667	4.91667	5.29167	5.08333	5.08333	3	3.16667	3.08333	3	409	480	440	513
3	Caffeier	2.41667	4.975	14.0833	19.75	3.58333	5.41667	8.16667	8.16667	1.34167	1.75	3.00833	3.73333	1.68333	4.00833	7.54167	9.04167	2.16667	3.66667	5	2.41667	2.91667	2.91667	2.91667	5.08333	4.75	4.75	5	3	3.08333	3.04167	3	339	410	445	503
1	Commet	8.125	12.375	36.6667	59.5	4.58333	7.33333	8	12.1667	1.59167	2.03333	3.93333	4.78333	2.73333	5.84167	11.0417	12.0417	1.75	2.5	3.08333	1.83333	2.33333	1.91667	3	19.6667	20	19.1667	19.6667	3.125	3	3.04167	3	409	558	729	565
2	Commet	7.375	13.0917	34.9167	65.9167	4.25	6.33333	9.33333	12.3333	1.4	2.41667	3.575	4.29167	2.45833	6.69167	8.25833	11.0833	2	2.75	3.5	2.5	3.16667	3.25	3.83333	20	20	19.1667	20	3	3	3.08333	3.04167	487	537	708	577
3	Commet	9.79167	20.025	55.9167	67.6667	5.16667	6.75	12.4167	15	1.71667	3.18333	4.25	5.08333	4.05	10.2	12.125	14.0833	1.5	2.5	3.08333	2.5	2.91667	3.33333	2.91667	19.6667	20	19	19.5	3	3.125	3	3.08333	448	548	719	571
1	Yallen	5	7.75	20.75	34.0833	4.58333	6.58333	8.58333	14.3333	1.61667	2.01667	4.05833	4.68333	2.825	5.34167	11.7667	16	2.41667	3.5	5.5	3.33333	3.25	3.41667	3.41667	6.175	5.95833	5.66667	6	3.75	3.70833	3.875	3.78333	375	504	603	494
2	Yallen	4.625	8.55833	20.4167	32.0833	4.41667	6.41667	7.91667	13.25	1.5	2.46667	3.33333	4.06667	2.15833	6.36667	10.5083	16.9167	2.5	4	5.66667	2.41667	2.58333	2.66667	3	5.95833	5.91667	5.91667	5.875	4	3.83333	3.86667	3.79167	476	447	636	520
3	Yallen	5.25	10.0333	25.0833	32.6667	4.33333	6.25	11.75	12.6667	1.55	2.35833	4.1	5.04167	3.23333	6.925	12.25	14.5	2.5	4	5.75	3.08333	3.25	3.16667	3.33333	5.95833	5.875	5.95833	6.04167	3.83333	3.91667	3.83333	3.875	426	476	620	507
1	LongBec	5.19259	9.23426	25.6806	39.2685	4.23148	6.27778	9.00926	12.25	1.55	2.23241	3.6963	4.46574	2.46019	5.72963	9.775	12.2574	1.99074	3.22222	4.60185	2.51852	2.92593	3.02778	3.22222	10.2787	10.3241	9.94907	10.2269	3.2963	3.32407	3.31389	3.28611	456	450	456	430
2	LongBec	2.85833	6.75	17.375	23.4167	2.75	5.08333	8.58333	10.8333	1.19167	2.19167	2.64167	3.14167	2.20833	6.26667	7.125	9.25	0.583333	1.58333	2.75	0.666667	0.833333	1	1	5.375	6.75	8.20833	8.10833	1.45833	1.83333	2.45833	2.375	450	440	425	420
3	LongBec	5.28333	7.375	18.0417	23.6667	3.75	5.41667	7.16667	9.25	1.36667	2.40833	2.675	3.05833	2.525	6.13333	7.875	10.3333	1	2	2.66667	0.666667	1.08333	1.25	1.16667	5.33333	6.08333	8	8	1.58333	1.75	2.41667	2.29167	430	445	432	430
1	Nain	2.525	4.54167	9	14.75	3.08333	5.83333	6.83333	8.5	1.35833	1.8	2.75833	3.125	2.39167	3.375	5.575	7.91667	1.41667	2.33333	3	0	0	0	0	0	0	0	0	0	0	0	0	0	0	0	0
2	Nain	2.6	5.14167	11.0833	16.0833	3.58333	5.5	8.25	10.3333	1.225	1.8	3.04167	3.45	2.1	4.3	6.04167	8.5	0.916667	2.08333	3.5	0	0	0	0	0	0	0	0	0	0	0	0	0	0	0	0
3	Nain	3.125	5.325	12.75	17.9167	4.58333	4.91667	8.25	10.25	1.31667	1.74167	2.99167	3.375	2.31667	7.78333	7.08333	9.25	1.08333	2	3.25	0	0	0	0	0	0	0	0	0	0	0	0	0	0	0	0
1	Clamson	5.49167	9.79167	20.0833	34.9167	4.25	6.16667	5.66667	5.41667	1.40833	2.00833	3.025	3.70833	2.10833	5.00833	7.8	10.25	0.583333	1.58333	2.41667	1.58333	1.41667	1.41667	1.66667	6.5	7.04167	6.75	6.5	4.29167	4.08333	4.08333	4.125	320	420	370	320
2	Clamson	5.24167	9.98333	26.3333	36.8333	4.41667	6.5	7.41667	9.66667	1.30833	2.03333	4	4.75	2.03333	5.88333	10.525	12.3333	1.16667	2	2.66667	1.41667	1.58333	1.5	1.33333	6.41667	6.45833	6.5	6.04167	4.08333	4	4.25	4	325	410	418	312
3	Clamson	9.54167	18.975	39.5	44.0833	4.5	6.75	7.41667	5.33333	1.28333	2.65	4.125	5.08333	3.10833	8.7	12.2083	13.4167	0.916667	1.75	2.66667	1.25	1.41667	1.5	1.66667	6	6.16667	6.125	6.13333	4	4.125	4.04167	4.04167	350	400	375	311
1	Landrace	2.98333	4.83333	15.25	28	4.08333	5.33333	6	9.25	1.16667	1.575	2.55	3.04167	1.3	2.98333	6.31667	8.35833	1.66667	3.16667	4.16667	2.08333	3.25	2	2.16667	11.8333	11.5833	12.0833	12.0833	5.45833	5.5	5.58333	5.875	418	587	780	660
2	Landrace	7.66667	14.275	42.2917	48.1667	5	7.41667	10.5833	12.25	1.61667	3.58333	4.91667	5.5	3.49091	9.975	13	15.125	1.5	2.33333	3.16667	3.25	2.08333	3.16667	3.08333	12.25	12.4167	12.1667	12.5833	6.25	6.5	6.5	6.33333	402	506	810	610
3	Landrace	6.375	14.2583	38.9167	50.5833	4.91667	5.91667	8.5	12.3333	1.69167	2.79167	3.66667	4.58333	3.21667	8.01667	10.25	12.25	1.5	2.41667	4.25	3.25	3.08333	3.58333	3.66667	12.3333	12.1667	12.5	12.4167	6.41667	6.5	6.33333	6.375	402	590	800	602
1	Kirikou	3.79167	6.20833	15.5	21.3333	3.33333	5.58333	6.5	7.58333	1.13333	1.86667	3.3	4.16667	1.39167	3.75	7.65833	11.0833	2.5	4	5.25	3.25	3.75	3.25	3	7.20833	7.23333	7.625	7.16667	4.58333	4.45833	4.5	4.625	426	630	738	728
2	Kirikou	6.11667	12.1167	33.8333	37.5833	4.5	7.16667	10.25	12.1667	1.56667	2.88333	4.93333	5.66667	3.7	8.9	14.375	17.0833	2.41667	4.08333	5.75	3.83333	3.25	3.33333	3.5	7.29167	6.75	6.41667	6.66667	4.41667	4.25	4.25	4.08333	498	690	895	702
3	Kirikou	6.58333	14.9	38.75	52.3333	4.33333	6.5	12.5833	13.5	1.43333	2.64167	4.16667	5.16667	3.55833	8.23333	14	15.8333	2.5	3.83333	5	3.75	3.75	3.75	3.66667	6.58333	6.66667	6.75	6.45833	4.125	4.16667	4.125	4.125	485	685	870	699

[truncated: 2 more sheets: Nain, Sheet1]
