# Supplementary material for: Seed production system and adaptability of okra (Abelmoschus esculentus L.) cultivars in Buea, Cameroon
Source: PLoS One. 2022 Dec 14;17(12):e0278771. doi: 10.1371/journal.pone.0278771 (PMC9750019; doi:10.1371/journal.pone.0278771)
Supplement: S2 File — (XLSX) [file pone.0278771.s002.xlsx]

## Sheet: Sheet1
WILT DISEASE SEVERITY									APHID AND WHITEFLY SEVERITY								MOSAIC DISEASE SEVERITY
VARIETY	51 DAP	66 DAP	81 DAP						VARIETY	51 DAP	66 DAP	81 DAP					VARIETY	51 DAP	66 DAP	81 DAP
Gombo Cafeier	1	1	1						Gombo Cafeier	1	1	1					Gombo Cafeier	1	1	1
F1 Comet	3	2	2						F1 Comet	2	2	2					F1 Comet	1	1	1
Gombo Yellen	1	1	1						Gombo Yellen	1	1	1					Gombo Yellen	1	1	1
Gombo Long Bec	4	3	3						Gombo Long Bec	3	3	3					Gombo Long Bec	2	2	3
Gombo Nain	1	1	1						Gombo Nain	1	1	1					Gombo Nain	1	1	1
Clemson Spineless	5	5	5						Clemson Spineless	4	4	4					Clemson Spineless	3	3	5
Landrace	1	1	1						Landrace	1	1	1					Landrace	1	1	1
Gombo Kirikou	1	1	1						Gombo Kirikou	1	1	1					Gombo Kirikou	1	1	1
A scale of 1-5 is used to access wilt disease severity in which								A scale of 1-4 was used to measure aphid and whitefly severity as follows									Severity on plants was observed by rating symptoms expressed on six top most leavesof one shoot per plant with a scale of 1-5 where
1= leaf of healthy plant inspected								1= scattered appearance of a few aphids/whiteflies									1= no symptoms observed
2= wilted leaf without chlorosis								2= severe infestation of aphids and whiteflies on any one branch									2= mild chlorotic pattern on entire leaf
3= one or several slightly chlrortic bands on leaf								3= severe infestation of aphids and whiteflies on more than one branch									3= conspicuous mosaic pattern throughout leaf
4= chlorotic bands over the entire surface of leaf								4= severe damage on the whole plant									4= narrowing and distortion of 2/3 of leaflets and general reduction of leaf size
5= complete death or necrosis of leaf																	5= severe mosaic distortion of 4/5 of leaves, twisted and malformed leaves
													POWDERY MILDEW
GRASSHOPPER SEVERITY													VARIETY	51 DAP	66 DAP	81 DAP
VARIETY	51 DAP	66 DAP	81 DAP										Gombo Cafeier	0	0	0
Gombo Cafeier	1	1	1										F1 Comet	0	0	0
F1 Comet	1	1	1										Gombo Yellen	0	0	0
Gombo Yellen	1	1	1										Gombo Long Bec	0	1	1
Gombo Long Bec	2	2	2										Gombo Nain	0	0	0
Gombo Nain	1	1	1										Clemson Spineless	1	2	2
Clemson Spineless	4	4	4										Landrace	0	0	0
Landrace	1	1	1										Gombo Kirikou	0	0	0
Gombo Kirikou	1	1	1
Grasshopper severity was estimated using the visual scale of 1-5 where												Percentage of powdery mildew disease was recorded using a severity scale of 1-4 where
1= 0-20% of foliage consumed												0= no leaf lesions
2= 21-40% of foliage consumed												1= 25% infeced area of leaf
3= 41-60% of foliage consumed												2= 26-50% infected area of leaf
4= 61-80% of foliage consumed												3= 51-75% infected area of leaf
5= 81-100% of foliage consumed												4= 76-100% infected area of leaf
