# Supplementary material for: Seed production system and adaptability of okra (Abelmoschus esculentus L.) cultivars in Buea, Cameroon
Source: PLoS One. 2022 Dec 14;17(12):e0278771. doi: 10.1371/journal.pone.0278771 (PMC9750019; doi:10.1371/journal.pone.0278771)
Supplement: S3 File — (XLSX) [file pone.0278771.s003.xlsx]

## Sheet: Sheet1
DEMOGRAPHIC INFORMATION OF RESPONDENTS INVOLVED IN THE INFORMAL SEEED SYSTEM OF OKRA IN BUEA, CAMEROON
Gender			Age (years)						Marital Status					Level of education						Occupation
Male	Female		<20	20-29	30-39	40-49	>50		Single	Married	Divorced	Widow/widower		Primary	Secondary	High school	University	Vocational training		Farming	Off-farm activities
1	0		0	0	0	1	0		1	0	0	0		1	0	0	0	0		1	0
1	0		0	1	0	0	0		0	1	0	0		1	0	0	0	0		1	0
0	1		0	0	0	1	0		0	1	0	0		0	1	0	0	0		1	0
1	0		0	0	0	1	0		0	0	0	1		0	0	1	0	0		1	0
0	1		0	0	0	0	1		0	1	0	0		0	1	0	0	0		1	0
1	0		0	1	0	0	0		1	0	0	0		0	0	0	1	0		1	0
0	1		0	0	1	0	0		0	1	0	0		1	0	0	0	0		1	0
0	1		0	0	0	1	0		1	0	0	0		0	1	0	0	0		0	1
1	0		0	0	0	1	0		0	1	0	0		0	0	1	0	0		0	1
1	0		0	0	1	0	0		0	1	0	0		0	0	0	1	0		1	0
1	0		0	1	0	0	0		0	1	0	0		0	0	0	0	1		1	0
1	0		0	0	0	1	0		1	0	0	0		1	0	0	0	0		1	0
0	1		0	0	0	0	1		0	1	0	0		1	0	0	0	0		1	0
0	1		0	0	1	0	0		0	0	1	0		0	1	0	0	0		1	0
1	0		0	0	0	1	0		0	1	0	0		0	0	1	0	0		1	0
0	1		0	0	0	1	0		0	1	0	0		0	0	0	0	1		1	0
0	1		0	0	1	0	0		1	0	0	0		0	0	0	1	0		1	0
1	0		0	1	0	0	0		0	1	0	0		1	0	0	0	0		1	0
0	1		0	1	0	0	0		0	1	0	0		1	0	0	0	0		1	0
1	0		0	0	0	1	0		0	0	0	1		0	0	0	0	1		1	0
1	0		0	0	0	1	0		1	0	0	0		0	1	0	0	0		0	1
0	1		0	0	1	0	0		0	1	0	0		0	0	1	0	0		0	1
1	0		0	0	1	0	0		0	1	0	0		0	0	0	0	1		1	0
1	0		0	1	0	0	0		0	1	0	0		1	0	0	0	0		1	0
0	1		0	0	0	1	0		0	1	0	0		1	0	0	0	0		1	0
1	0		0	0	0	0	1		1	0	0	0		0	0	0	1	0		1	0
1	0		0	0	1	0	0		0	0	0	1		1	0	0	0	0		1	0
0	1		0	0	0	1	0		0	1	0	0		0	0	0	0	1		1	0
0	1		0	1	0	0	0		0	1	0	0		0	1	0	0	0		1	0
1	0		0	0	1	0	0		0	1	0	0		1	0	0	0	0		1	0
1	0		0	0	0	1	0		0	0	1	0		0	0	1	0	0		1	0
1	0		0	1	0	0	0		0	1	0	0		0	0	0	0	1		1	0
0	1		0	0	0	1	0		1	0	0	0		1	0	0	0	0		1	0
0	1		0	0	0	1	0		1	0	0	0		0	1	0	0	0		1	0
0	1		0	0	1	0	0		0	1	0	0		0	0	0	1	0		1	0
0	1		0	0	0	1	0		0	1	0	0		1	0	0	0	0		1	0
1	0		0	1	0	0	0		0	1	0	0		1	0	0	0	0		1	0
1	0		0	0	0	0	1		0	0	1	0		1	0	0	0	0		1	0
0	1		0	0	1	0	0		0	1	0	0		0	0	0	0	1		0	1
1	0		0	0	0	1	0		0	0	0	1		0	0	1	0	0		0	1
0	1		0	1	0	0	0		1	0	0	0		1	0	0	0	0		1	0
0	1		0	1	0	0	0		0	1	0	0		0	1	0	0	0		0	1
1	0		0	0	0	1	0		1	0	0	0		0	0	0	0	0		1	0
1	0		0	0	1	0	0		0	1	0	0		1	0	0	0	0		1	0
1	0		0	0	0	1	0		0	1	0	0		0	0	0	0	1		1	0
0	1		0	0	1	0	0		0	1	0	0		0	0	1	0	0		1	0
0	1		0	0	1	0	0		1	0	0	0		0	1	0	0	0		1	0
0	1		0	1	0	0	0		1	0	0	0		1	0	0	0	0		1	0
1	0		0	0	1	0	0		0	0	0	1		0	0	0	0	1		1	0
1	0		0	0	0	1	0		0	1	0	0		0	0	0	0	1		1	0
0	1		0	0	0	0	1		1	0	0	0		0	1	0	0	0		1	0
0	1		0	0	1	0	0		0	0	1	0		1	0	0	0	0		0	1
1	0		0	1	0	0	0		0	1	0	0		0	0	1	0	0		0	1
0	1		0	0	1	0	0		0	1	0	0		1	0	0	0	0		0	1
0	1		0	0	0	1	0		0	1	0	0		0	1	0	0	0		0	1
0	1		0	0	0	1	0		1	0	0	0		1	0	0	0	1		0	1
0	1		0	1	0	0	0		0	0	0	1		0	0	1	0	0		0	1
0	1		0	0	1	0	0		0	1	0	0		1	0	0	0	0		0	1
0	1		0	0	0	1	0		0	1	0	0		0	1	0	0	0		1	0
0	1		0	0	1	0	0		1	0	0	0		1	0	0	0	1		1	0
1	0		0	1	0	0	0		0	1	0	0		0	0	1	0	0		1	0
1	0		0	0	0	1	0		0	1	0	0		0	1	0	0	0		1	0
0	1		0	0	1	0	0		0	1	0	0		1	0	0	0	0		1	0
1	0		0	0	0	1	0		1	0	0	0		0	0	0	0	1		1	0
0	1		0	0	0	1	0		0	1	0	0		0	0	0	0	1		1	0
1	0		0	0	1	0	0		0	1	0	0		0	1	0	0	0		1	0
0	1		0	0	1	0	0		1	0	0	0		0	0	1	0	0		1	0
0	1		0	1	0	0	0		1	0	0	0		1	0	0	0	0		1	0
0	1		0	0	0	1	0		0	1	0	0		1	0	0	0	0		0	1
0	1		0	0	1	0	0		0	1	0	0		0	0	0	0	1		0	1
0	1		0	0	0	1	0		0	1	0	0		0	0	1	0	0		0	1
0	1		0	0	1	0	0		0	1	0	0		0	1	0	0	0		1	0
0	1		0	1	0	0	0		1	0	0	0		1	0	0	0	0		1	0
1	0		0	0	0	1	0		0	1	0	0		0	1	0	0	0		1	0
1	0		0	0	0	1	0		1	0	0	0		0	0	0	0	1		1	0
1	0		0	0	1	0	0		0	1	0	0		1	0	0	0	0		1	0
0	1		0	0	0	1	0		0	1	0	0		1	0	0	0	0		1	0
0	1		0	1	0	0	0		1	0	0	0		0	1	0	0	0		1	0
0	1		0	0	1	0	0		0	1	0	0		0	0	0	0	1		0	1
0	1		0	0	0	1	0		0	1	0	0		1	0	0	0	0		1	0
1	0		0	0	1	0	0		1	0	0	0		1	0	0	0	0		0	1
0	1		0	1	0	0	0		0	1	0	0		0	0	0	0	1		1	0
0	1		0	0	0	1	0		0	1	0	0		0	0	0	0	0		1	0
0	1		0	0	1	0	0		0	1	0	0		0	0	0	0	1		1	0
0	1		0	0	0	1	0		1	0	0	0		1	0	0	0	0		1	0
1	0		0	0	0	1	0		0	1	0	0		1	0	0	0	0		1	0
0	1		0	0	1	0	0		0	1	0	0		1	0	0	0	0		1	0
0	1		0	0	0	1	0		1	0	0	0		0	0	0	0	1		1	0
1	0		0	0	0	1	0		0	1	0	0		0	0	0	0	1		1	0
0	1		0	1	0	0	0		0	1	0	0		1	0	0	0	0		0	1
0	1		0	0	1	0	0		1	0	0	0		1	0	0	0	0		0	1
0	1		0	0	0	1	0		1	0	0	0		0	0	0	0	1		0	1
0	1		0	0	1	0	0		0	1	0	0		0	0	0	0	1		0	1
1	0		0	0	0	1	0		0	1	0	0		1	0	0	0	0		0	1
0	1		0	0	1	0	0		0	1	0	0		0	0	0	0	1		0	1
0	1		0	0	0	1	0		0	1	0	0		1	0	0	0	0		0	1
0	1		0	0	0	1	0		1	0	0	0		1	0	0	0	0		0	1
0	1		0	0	1	0	0		0	1	0	0		0	0	0	0	1		0	1
0	1		0	0	0	1	0		0	1	0	0		1	0	0	0	0		0	1
1	0		0	0	1	0	0		0	1	0	0		0	0	0	0	1		0	1
40	60	Total	0	20	33	42	5		28	62	4	6		40	17	12	5	26		70	30

## Sheet: Sheet2
OKRA SEED PRODUCTION BY RESPONDENTS IN BUEA, CAMEROON
Source of planting material						Cropping system used			Highest yielding cultivar
Previous harvest	Family	Friends	Market	Farmer shop		Monocropping	Mixed cropping		Landrace	Hybrid
1	0	0	0	0		0	1		1	0
0	1	0	0	0		0	1		1	0
1	0	0	0	0		0	1		1	0
0	0	0	1	0		0	1		1	0
1	0	0	0	0		0	1		1	0
1	0	0	0	0		0	1		1	0
0	0	1	0	0		0	1		1	0
0	1	0	0	0		1	0		1	0
1	0	0	0	0		1	0		1	0
0	0	0	0	1		0	1		0	1
0	0	0	0	1		1	0		0	1
0	0	0	0	1		0	1		0	1
0	0	1	0	0		0	1		0	1
1	0	0	0	0		0	1		0	1
1	0	0	0	0		1	0		1	0
0	1	0	0	0		1	0		0	1
0	0	0	1	0		1	0		0	1
0	0	0	1	0		0	1		1	0
0	0	0	1	0		0	1		1	0
0	0	0	1	0		0	1		1	0
0	0	0	1	0		1	0		1	0
0	0	0	1	0		1	0		1	0
0	0	0	1	0		1	0		1	0
1	0	0	0	0		0	1		1	0
0	0	1	0	0		0	1		1	0
0	0	0	1	0		0	1		1	0
0	0	0	0	1		0	1		0	1
0	0	0	0	1		0	1		0	1
1	0	0	0	0		0	1		1	0
1	0	0	0	0		0	1		1	0
0	0	0	0	1		1	0		1	0
0	1	0	0	0		0	1		1	0
1	0	0	0	0		0	1		0	1
0	0	1	0	0		0	1		0	1
0	0	0	1	0		1	0		0	1
1	0	0	0	0		1	0		1	0
0	0	0	0	1		0	1		1	0
0	1	0	0	0		0	1		0	1
0	0	0	1	0		1	0		1	0
0	1	0	0	0		1	0		0	1
1	0	0	0	0		0	1		1	0
0	0	0	0	1		0	1		1	0
0	0	1	0	0		0	1		1	0
0	0	0	1	0		0	1		1	0
0	1	0	0	0		0	1		1	0
1	0	0	0	0		0	1		1	0
0	0	1	0	0		1	0		1	0
0	0	0	0	1		0	1		0	1
1	0	0	0	0		0	1		0	1
1	0	0	0	0		0	1		0	1
0	0	0	1	0		1	0		1	0
0	0	0	1	0		1	0		1	0
1	0	0	0	0		0	1		1	0
0	0	1	0	0		0	1		1	0
1	0	0	0	0		0	1		0	1
0	1	0	0	0		0	1		1	0
1	0	0	0	0		0	1		0	1
0	0	0	1	0		0	1		1	0
0	0	0	0	1		0	1		1	0
0	0	0	0	1		0	1		1	0
0	0	0	0	1		0	1		1	0
0	1	0	0	0		0	1		1	0
0	0	0	1	0		0	1		1	0
1	0	0	0	0		1	0		0	1
1	0	0	0	0		0	1		1	0
1	0	0	0	0		0	1		1	0
0	1	0	0	0		0	1		1	0
0	0	0	0	1		0	1		1	0
0	0	0	1	0		0	1		1	0
1	0	0	0	0		1	0		1	0
1	0	0	0	0		0	1		1	0
0	1	0	0	0		0	1		0	1
0	0	0	0	1		0	1		1	0
0	0	0	0	1		0	1		1	0
0	0	0	1	0		1	0		1	0
0	0	0	1	0		0	1		1	0
0	1	0	0	0		0	1		1	0
1	0	0	0	0		0	1		1	0
1	0	0	0	0		0	1		0	1
1	0	0	0	0		0	1		1	0
0	0	0	0	1		0	1		1	0
0	0	0	0	1		0	1		1	0
1	0	0	0	0		0	1		1	0
1	0	0	0	0		0	1		1	0
0	0	0	0	1		1	0		1	0
1	0	0	0	0		0	1		1	0
1	0	0	0	0		0	1		0	1
1	0	0	0	0		0	1		1	0
0	0	0	0	1		0	1		1	0
1	0	0	0	0		0	1		1	0
1	0	0	0	0		0	1		1	0
1	0	0	0	0		1	0		0	1
1	0	0	0	0		0	1		1	0
1	0	0	0	0		0	1		1	0
1	0	0	0	0		0	1		1	0
1	0	0	0	0		0	1		1	0
0	0	0	0	1		0	1		1	0
1	0	0	0	0		0	1		1	0
1	0	0	0	0		0	1		1	0
1	0	0	0	0		0	1		1	0
42	12	7	19	20	Total	22	78		74	26

## Sheet: Sheet3
OKRA SEED PRESERVATION AND STORAGE IN BUEA, CAMEROON
Preservation of seeds					Seed Storage				Insect Pests						Seed Storage Challenges
Spraying with wood ash	Use of a chemical	Use of a plant extract	No preservative		Containers (plastic)	Bags (cloth)	Capsule (okra)		Ants	Beetles	Mites	Weevils	Nothing		Attack by insect pests	Attack by fungal diseases	Attack by animal pests	Seeds dry out	Nothing
1	0	0	0		1	0	0		0	0	0	1	0		1	0	0	0	0
0	0	0	1		1	0	0		0	0	1	0	0		1	0	0	0	0
0	0	0	1		1	0	0		0	0	0	1	0		1	0	0	0	0
1	0	0	0		1	0	0		0	0	0	1	0		1	0	0	0	0
0	1	0	0		1	0	0		0	0	0	1	0		1	0	0	0	0
1	0	0	0		1	0	0		0	0	0	1	0		1	0	0	0	0
1	0	0	0		1	0	0		0	0	0	1	0		1	0	0	0	0
0	1	0	0		1	0	0		0	0	0	0	1		1	0	0	0	0
0	0	0	1		0	1	0		0	0	0	1	0		1	0	0	0	0
1	0	0	0		0	0	1		0	0	0	1	0		1	0	0	0	0
0	1	0	0		1	0	0		0	0	0	1	0		0	1	0	0	0
0	1	0	0		1	0	0		0	0	0	1	0		0	0	1	0	0
1	0	0	0		1	0	0		0	0	0	1	0		0	0	0	1	0
1	0	0	0		0	1	0		0	0	0	1	0		1	0	0	0	0
1	0	0	0		0	1	0		0	0	0	1	0		1	0	0	0	0
0	1	0	0		0	0	1		0	0	0	1	0		1	0	0	0	0
0	0	0	1		0	0	1		0	1	0	0	0		1	0	0	0	0
0	0	0	1		0	0	1		0	0	1	0	0		1	0	0	0	0
1	0	0	0		1	0	0		0	0	0	0	1		0	0	0	0	1
1	0	0	0		1	0	0		0	1	0	0	0		1	0	0	0	0
0	1	0	0		1	0	0		0	0	0	1	0		0	0	1	0	0
0	0	0	1		1	0	0		0	0	1	0	0		0	1	0	0	0
1	0	0	0		0	1	0		0	0	0	1	0		0	0	0	0	1
0	0	0	1		0	0	1		0	0	0	0	1		1	0	0	0	0
1	0	0	0		1	0	0		0	0	0	1	0		1	0	0	0	0
0	1	0	0		1	0	0		0	1	0	0	0		1	0	0	0	0
0	0	0	1		1	0	0		0	0	0	1	0		1	0	0	0	0
1	0	0	0		1	0	0		0	0	1	0	0		0	0	0	1	0
1	0	0	0		0	0	1		0	0	0	0	1		1	0	0	0	0
0	1	0	0		0	0	1		0	0	0	1	0		1	0	0	0	0
0	1	0	0		0	1	0		0	0	0	1	0		1	0	0	0	0
0	0	0	1		1	0	0		0	0	1	0	0		0	0	0	0	1
1	0	0	0		1	0	0		0	1	0	0	0		0	0	1	0	0
1	0	0	0		1	0	0		0	0	0	0	1		0	1	0	0	0
1	0	0	0		0	0	1		0	0	0	1	0		0	0	0	1	0
0	1	0	0		0	1	0		1	0	0	0	0		1	0	0	0	0
0	0	0	1		1	0	0		0	0	1	0	0		1	0	0	0	0
1	0	0	0		0	0	1		0	0	0	1	0		0	0	0	0	1
1	0	0	0		1	0	0		0	0	0	0	1		1	0	0	0	0
0	0	0	1		1	0	0		0	1	0	0	0		1	0	0	0	0
0	1	0	0		1	0	0		0	0	0	1	0		0	0	0	1	0
1	0	0	0		1	0	0		0	0	0	1	0		1	0	0	0	0
0	1	0	0		0	1	0		0	0	0	1	0		1	0	0	0	0
0	0	0	1		0	0	1		0	0	1	0	0		1	0	0	0	0
1	0	0	0		0	0	1		0	0	0	1	0		1	0	0	0	0
1	0	0	0		1	0	0		0	0	0	0	1		1	0	0	0	0
0	0	0	1		1	0	0		0	0	0	1	0		0	0	1	0	0
0	0	0	1		1	0	0		0	0	0	1	0		0	0	0	0	1
0	1	0	0		0	1	0		0	0	0	1	0		0	0	0	1	0
1	0	0	0		0	0	1		0	0	1	0	0		1	0	0	0	0
1	0	0	0		1	0	0		0	0	0	0	1		1	0	0	0	0
0	1	0	0		1	0	0		0	1	0	0	0		1	0	0	0	0
0	0	0	1		1	0	0		0	0	0	1	0		1	0	0	0	0
0	0	0	1		0	1	0		0	0	0	1	0		0	0	0	0	1
0	0	0	1		0	0	1		0	0	0	1	0		1	0	0	0	0
1	0	0	0		1	0	0		0	0	0	1	0		1	0	0	0	0
1	0	0	0		1	0	0		0	0	0	1	0		1	0	0	0	0
1	0	0	0		1	0	0		0	0	0	1	0		1	0	0	0	0
0	0	0	1		1	0	0		0	0	0	1	0		0	0	0	0	1
0	1	0	0		1	0	0		0	0	0	1	0		0	0	1	0	0
1	0	0	0		0	1	0		0	0	0	0	1		1	0	0	1	0
1	0	0	0		0	0	1		0	0	1	0	0		1	0	0	0	0
1	0	0	0		0	0	1		0	0	0	1	0		1	0	0	0	0
0	0	0	1		1	0	0		0	0	0	1	0		1	0	0	0	0
0	0	0	1		1	0	0		0	0	0	1	0		0	0	0	0	1
1	0	0	0		1	0	0		0	0	0	1	0		1	0	0	0	0
1	0	0	0		1	0	0		0	1	0	0	0		1	0	0	0	0
0	0	0	1		0	1	0		0	0	0	0	1		1	0	0	0	0
0	0	0	1		0	0	1		0	0	1	0	0		1	0	0	0	0
1	0	0	0		1	0	0		1	0	0	0	0		1	0	0	0	0
1	0	0	0		1	0	0		0	0	0	1	0		1	0	0	0	0
1	0	0	0		1	0	0		0	0	0	1	0		1	0	0	0	0
1	0	0	0		1	0	0		0	0	0	1	0		0	0	0	0	1
0	0	0	1		1	0	0		0	0	0	1	0		1	0	0	0	0
1	0	0	0		1	0	0		0	0	0	1	0		1	0	0	0	0
1	0	0	0		0	1	0		0	0	1	0	0		1	0	0	0	0
1	0	0	0		1	0	0		0	0	0	1	0		1	0	0	0	0
0	0	0	1		1	0	0		0	0	0	1	0		1	0	0	0	0
1	0	0	0		1	0	0		0	0	0	1	0		1	0	0	0	0
1	0	0	0		1	0	0		0	0	0	1	0		1	0	0	0	0
0	0	0	1		0	1	0		0	0	0	1	0		1	0	0	0	0
1	0	0	0		1	0	0		0	0	0	1	0		1	0	0	0	0
1	0	0	0		1	0	0		0	0	1	0	0		1	0	0	0	0
1	0	0	0		1	0	0		0	0	0	1	0		1	0	0	0	0
1	0	0	0		1	0	0		0	0	0	1	0		1	0	0	0	0
0	0	0	1		0	1	0		0	0	0	1	0		1	0	0	0	0
1	0	0	0		1	0	0		0	0	0	1	0		1	0	0	0	0
1	0	0	0		1	0	0		0	0	0	1	0		1	0	0	0	0
1	0	0	0		1	0	0		0	0	0	1	0		0	0	0	0	1
1	0	0	0		1	0	0		0	0	0	1	0		1	0	0	0	0
0	0	0	1		1	0	0		0	0	0	1	0		1	0	0	0	0
1	0	0	0		1	0	0		0	0	0	1	0		1	0	0	0	0
1	0	0	0		1	0	0		0	0	0	1	0		1	0	0	0	0
1	0	0	0		1	0	0		0	0	0	1	0		1	0	0	0	0
1	0	0	0		1	0	0		0	0	0	1	0		1	0	0	0	0
1	0	0	0		1	0	0		0	0	0	1	0		1	0	0	0	0
1	0	0	0		1	0	0		0	0	0	1	0		1	0	0	0	0
1	0	0	0		1	0	0		0	0	0	1	0		1	0	0	0	0
1	0	0	0		1	0	0		0	0	0	1	0		1	0	0	0	0
1	0	0	0		1	0	0		0	0	0	1	0		1	0	0	0	0
58	15	0	27	Total	70	14	16		2	7	12	69	10	Total	76	3	5	6	10
